# Supplementary material for: Microarray based genetic profiling of Staphylococcus aureus isolated from abattoir byproducts of pork origin
Source: PLoS One. 2019 Sep 6;14(9):e0222036. doi: 10.1371/journal.pone.0222036 (PMC6730867; doi:10.1371/journal.pone.0222036)
Supplement: S1 Table — The outcome of every hybridization reaction is shown as either positive, negative, or ambiguous as analyzed by the ArrayMate reader (Alere). (XLSX) [file pone.0222036.s001.xlsx]

## Sheet: Tabelle1
category	probe	function/explanation	MH_41	MH_60 (1)_28. Juni 2017	MH_60 (2)_08. August 2017	MH_78	MH_98	MH_102	MH_114	MH_116	MH_126 (alias 136)	MH_139	MH_140	MH_148	MH_167	MH_168	MH_186	MH_198	MH_202	MH_232	MH_234 (alias 134)	MH_261	MH_262	MH_265	MH_271	MH_283	MH_316	MH_331	MH_345	MH_351	MH_373	MH_374	MH_403	MH_404	MH_419	MH_459	MH_461	MH_462	MH_474	MH_484	MH_485	MH_512
	Alias ID
	Origin		pig	pig	pig	pig	pig	pig	pig	pig	pig	pig	pig	pig	pig	pig	pig	pig	pig	pig	pig	pig	pig	pig	pig	pig	pig	pig	pig	pig	pig	pig	pig	pig	pig	pig	pig	pig	pig	pig	pig	pig
	Source/organ		ear	sternum	sternum	tongue	tongue	heart	ear	liver	rib bone	rib bone	rib bone	ear	tongue	tongue	ear	sternum	forefoot	heart	tongue	ear	ear	tongue	rib bone	rib bone	tongue	ear	rib bone	rib bone	tongue	tongue	ear	ear	sternum	heart	tongue	tongue	sternum	ear	tongue	intestine
	CPS CFU/g		100	200	200	100	100	100	100	200	1300	200	200	100	100	100	200	200	100	100	100	1200	500	100	1600	1800	200	100	1800	300	100	100	400	500	300	100	300	100	100	700	200	100
	CPS Log10 CFU/g		2	2.30103	2.30103	2	2	2	2	2.30103	3.11394	2.30103	2.30103	2	2	2	2.30103	2.30103	2	2	2	3.07918	2.69897	2	3.20412	3.25527	2.30103	2	3.25527	2.47712	2	2	2.60206	2.69897	2.47712	2	2.47712	2	2	2.8451	2.30103	2
	Spa type		t1491	t1491	t1491	t034	t899	t899	t337	t1333	t1491	t091	t091	t899	t337	t034	t899	t1491	t091	t015	t208	No Spa-type found	t1778	t034	t091	t091	t4049	t034	t1491	t1491	t208	t4049	t091	t091	t1491	t337	t034	t2922	t091	t091	t899	t899
	Comments																			S. aureus confirmed by MALDI-TOF	S. aureus confirmed by MALDI-TOF
	Clonal complex		CC1	CC1	CC1	CC398	CC9	CC9	CC9	CC30	CC1	CC7	CC7	CC9	CC9	CC398	CC9	CC1	CC7	An assignment to a clonal complex is not possible. This could be due technical issues such as poor signal quality, overstaining or contamination or to the presence of a new clonal complex that is not covered by the database. Results for individual probes are listed in the html B file, but these might contain false positives and/or false negatives and should be analysed with uttermost caution. Ple…	CC49	CC9	CC1	CC398	CC7	CC7	CC49	CC398	CC1	CC1	CC49	CC49	CC7	CC7	CC1	CC9	CC398	CC9	CC7	CC7	CC9	CC9
	Assignment score for CC identification		0.9684	0.9563	0.9684	0.9587	0.9782	0.9612	0.9369	0.9417	0.9393	0.932	0.9515	0.9757	0.966	0.9199	0.9563	0.9442	0.915	0.6408	0.9442	0.9806	0.9539	0.9417	0.9612	0.9539	0.9272	0.949	0.9417	0.9393	0.9563	0.9442	0.9442	0.9442	0.949	0.9636	0.9442	0.9636	0.949	0.9442	0.949	0.9223
	Comments (regarding CC assignment)		---	---	---	---	---	---	---	---	---	---	---	---	---	---	---	---	---	---	---	---	---	---	---	---	---	---	---	---	---	---	---	---	---	---	---	---	---	---	---	---
	Strain		CC1-MSSA	CC1-MSSA	CC1-MSSA	CC398-MSSA	CC9-MSSA	CC9-MSSA	CC9-MSSA	CC30-MSSA (lukF-P83/lukM+)	CC1-MSSA	CC7-MSSA	CC7-MSSA	CC9-MSSA	CC9-MSSA	CC398-MSSA	CC9-MSSA	CC1-MSSA	CC7-MSSA	An assignment to a strain is not possible. This might be caused by technical issues such as poor signal quality, overstaining or contamination or to the presence of a new strain that is not covered by the database. Results for individual probes are listed but might contain false positives and/or false negatives and should be analysed with uttermost caution. Please re-clone and repeat the experime…	The strain identification failed. [CC49-MSSA (lukF-P83/lukM+)] was the most similar strain in the database, but contradictory results were observed for [lukF-PV-P83_11,lukM_11,hp_ccrC_611] suggesting the presence of a related, but distinct new strain that is not covered by the database. Please re-clone and repeat the experiment with a new DNA preparation and submit the array image and/or the isol…	CC9-MSSA	CC1-MSSA	CC398-MSSA	CC7-MSSA	CC7-MSSA	The strain identification failed. [CC49-MRSA-V] was the most similar strain in the database, but contradictory results were observed for [mecA] suggesting the presence of a related, but distinct new strain that is not covered by the database. Please re-clone and repeat the experiment with a new DNA preparation and submit the array image and/or the isolate in question to Alere Technologies.	CC398-MSSA	CC1-MSSA	CC1-MSSA	The strain identification failed. [CC49-MRSA-V] was the most similar strain in the database, but contradictory results were observed for [mecA] suggesting the presence of a related, but distinct new strain that is not covered by the database. Please re-clone and repeat the experiment with a new DNA preparation and submit the array image and/or the isolate in question to Alere Technologies.	The strain identification failed. [CC49-MRSA-V] was the most similar strain in the database, but contradictory results were observed for [mecA] suggesting the presence of a related, but distinct new strain that is not covered by the database. Please re-clone and repeat the experiment with a new DNA preparation and submit the array image and/or the isolate in question to Alere Technologies.	CC7-MSSA	CC7-MSSA	CC1-MSSA	CC9-MSSA	CC398-MSSA	CC9-MSSA	CC7-MSSA	CC7-MSSA	CC9-MSSA	CC9-MSSA
	Assignment score for strain identification		0.9524	0.9479	0.9583	0.9583	0.9524	0.939	0.942	0.9583	0.9375	0.9509	0.9628	0.9628	0.9568	0.9345	0.939	0.939	0.9375	0	0.9405	0.9658	0.9494	0.9449	0.9688	0.9643	0.9405	0.9524	0.9375	0.9375	0.9524	0.9449	0.9583	0.9568	0.9405	0.9554	0.9405	0.9554	0.9583	0.9583	0.9315	0.9152
	Comments (regarding strain assignment)		---	---	---	---	---	---	---	---	---	---	---	---	---	---	---	---	---		---	---	---	---	---	---	Please note that MRSA might be notifiable to public health authorities when identified from blood/CSF samples or during an outbreak investigation.	---	---	---	Please note that MRSA might be notifiable to public health authorities when identified from blood/CSF samples or during an outbreak investigation.	Please note that MRSA might be notifiable to public health authorities when identified from blood/CSF samples or during an outbreak investigation.	---	---	---	---	---	---	---	---	---	---
	Strain synonymes		---	---	---	---	---	---	---	---	---	---	---	---	---	---	---	---	---		---	---	---	---	---	---	---	---	---	---	---	---	---	---	---	---	---	---	---	---	---	---
	Equivalent genome sequences and/or reference strains		ATCC51811 (ADVP)	ATCC51811 (ADVP)	ATCC51811 (ADVP)	Strain 71193 (CP003045.1)	Strain 21334 (AGTW	Strain 21334 (AGTW	Strain 21334 (AGTW	---	ATCC51811 (ADVP)	TCH959 (AASB)	TCH959 (AASB)	Strain 21334 (AGTW	Strain 21334 (AGTW	Strain 71193 (CP003045.1)	Strain 21334 (AGTW	ATCC51811 (ADVP)	TCH959 (AASB)		---	Strain 21334 (AGTW	ATCC51811 (ADVP)	Strain 71193 (CP003045.1)	TCH959 (AASB)	TCH959 (AASB)	---	Strain 71193 (CP003045.1)	ATCC51811 (ADVP)	ATCC51811 (ADVP)	---	---	TCH959 (AASB)	TCH959 (AASB)	ATCC51811 (ADVP)	Strain 21334 (AGTW	Strain 71193 (CP003045.1)	Strain 21334 (AGTW	TCH959 (AASB)	TCH959 (AASB)	Strain 21334 (AGTW	Strain 21334 (AGTW
	MLST sequence types associated with this strain		ST1, ST761, ST762	ST1, ST761, ST762	ST1, ST761, ST762	ST398	ST9, ST109, ST903	ST9, ST109, ST903	ST9, ST109, ST903	---	ST1, ST761, ST762	ST7,ST1159	ST7,ST1159	ST9, ST109, ST903	ST9, ST109, ST903	ST398	ST9, ST109, ST903	ST1, ST761, ST762	ST7,ST1159		ST49	ST9, ST109, ST903	ST1, ST761, ST762	ST398	ST7,ST1159	ST7,ST1159	---	ST398	ST1, ST761, ST762	ST1, ST761, ST762	---	---	ST7,ST1159	ST7,ST1159	ST1, ST761, ST762	ST9, ST109, ST903	ST398	ST9, ST109, ST903	ST7,ST1159	ST7,ST1159	ST9, ST109, ST903	ST9, ST109, ST903
	Ridom spa types associated with this strain		t127, t174, t398, t559, t1506, t6980	t127, t174, t398, t559, t1506, t6980	t127, t174, t398, t559, t1506, t6980	t034	t100, t209, t411	t100, t209, t411	t100, t209, t411	---	t127, t174, t398, t559, t1506, t6980	t091	t091	t100, t209, t411	t100, t209, t411	t034	t100, t209, t411	t127, t174, t398, t559, t1506, t6980	t091		t208	t100, t209, t411	t127, t174, t398, t559, t1506, t6980	t034	t091	t091	---	t034	t127, t174, t398, t559, t1506, t6980	t127, t174, t398, t559, t1506, t6980	---	---	t091	t091	t127, t174, t398, t559, t1506, t6980	t100, t209, t411	t034	t100, t209, t411	t091	t091	t100, t209, t411	t100, t209, t411
	SCC / SCCmec typing		---	---	---	---	---	---	---	---	---	---	---	---	---	---	---	---	---	---	---	---	---	---	---	---	---	---	---	---	---	---	---	---	---	---	---	---	---	---	---	---
	Assignment score for SCC / SCCmec identification		---	---	---	---	---	---	---	---	---	---	---	---	---	---	---	---	---	---	---	---	---	---	---	---	---	---	---	---	---	---	---	---	---	---	---	---	---	---	---	---
	Comments (regarding SCC / SCCmec typing)		---	---	---	---	---	---	---	---	---	---	---	---	---	---	---	---	---	---	---	---	---	---	---	---	---	---	---	---	---	---	---	---	---	---	---	---	---	---	---	---
	MRSA (mecA)		negative	negative	negative	negative	negative	negative	negative	negative	negative	negative	negative	negative	negative	negative	negative	negative	negative	negative	negative	negative	negative	negative	negative	negative	negative	negative	negative	negative	negative	negative	negative	negative	negative	negative	negative	negative	negative	negative	negative	negative
	MRSA (mecC)		negative	negative	negative	negative	negative	negative	negative	negative	negative	negative	negative	negative	negative	negative	negative	negative	negative	negative	negative	negative	negative	negative	negative	negative	negative	negative	negative	negative	negative	negative	negative	negative	negative	negative	negative	negative	negative	negative	negative	negative
	PVL		negative	negative	negative	negative	negative	negative	negative	negative	negative	negative	negative	negative	negative	negative	negative	negative	negative	negative	negative	negative	negative	negative	negative	negative	negative	negative	negative	negative	negative	negative	negative	negative	negative	negative	negative	negative	negative	negative	negative	negative
SPECIES MARKER	rrnD1 (S. aureus)	Domain 1 of 23S-rRNA	positive	positive	positive	positive	positive	positive	positive	positive	positive	positive	positive	positive	positive	positive	positive	positive	positive	positive	positive	positive	positive	positive	positive	positive	positive	positive	positive	positive	positive	positive	positive	positive	positive	positive	positive	positive	negative	positive	positive	positive
	gapA	Glyceraldehyde 3-phosphate dehydrogenase, locus 1	positive	positive	positive	positive	positive	positive	positive	positive	positive	positive	positive	positive	positive	positive	positive	positive	positive	positive	positive	positive	positive	positive	positive	positive	positive	positive	positive	positive	positive	positive	positive	positive	positive	positive	positive	positive	positive	positive	positive	positive
	katA	Katalase A	positive	positive	positive	positive	positive	positive	positive	positive	positive	positive	positive	positive	positive	positive	positive	positive	positive	positive	positive	positive	positive	positive	positive	positive	positive	positive	positive	positive	positive	positive	positive	positive	positive	positive	positive	positive	positive	positive	positive	positive
	coA	Coagulase	positive	positive	positive	positive	positive	positive	positive	positive	positive	positive	positive	positive	positive	positive	positive	positive	positive	positive	positive	positive	positive	positive	positive	positive	positive	positive	positive	positive	positive	positive	positive	positive	positive	positive	positive	positive	positive	positive	positive	positive
	nuc1	Thermostable extracellular nuclease	positive	positive	positive	positive	positive	positive	positive	positive	positive	positive	positive	positive	positive	positive	positive	positive	positive	positive	positive	positive	positive	positive	positive	positive	positive	positive	positive	positive	positive	positive	positive	positive	positive	positive	positive	positive	positive	positive	positive	positive
	spa	Staphylococcal protein A	positive	positive	positive	positive	positive	positive	positive	positive	positive	positive	positive	positive	positive	positive	positive	positive	positive	negative	positive	positive	positive	positive	positive	positive	positive	positive	positive	positive	positive	positive	positive	positive	positive	positive	positive	positive	positive	positive	positive	positive
	sbi	IgG-binding protein	positive	positive	positive	positive	positive	positive	positive	positive	positive	positive	positive	positive	positive	positive	positive	positive	positive	positive	positive	positive	positive	positive	positive	positive	positive	positive	positive	positive	positive	positive	positive	positive	positive	positive	positive	positive	positive	positive	positive	positive
	eno	Enolase	positive	positive	positive	positive	positive	positive	positive	positive	positive	positive	positive	positive	positive	positive	positive	positive	positive	positive	positive	positive	positive	positive	positive	positive	positive	positive	positive	positive	positive	positive	positive	positive	positive	positive	positive	positive	positive	positive	positive	positive
	fnbA	Fibronectin-binding protein A	positive	positive	positive	positive	positive	positive	positive	positive	positive	positive	positive	positive	negative	positive	positive	positive	positive	positive	positive	positive	positive	positive	positive	positive	positive	positive	positive	positive	positive	positive	positive	positive	positive	positive	positive	positive	positive	positive	positive	positive
REGULATORY GENES	sarA	Staphylococcal accessory regulator A	positive	positive	positive	positive	positive	positive	positive	positive	positive	positive	positive	positive	positive	positive	positive	positive	positive	positive	positive	positive	positive	positive	positive	positive	positive	positive	positive	positive	positive	positive	positive	positive	positive	positive	positive	positive	positive	positive	positive	positive
	saeS	Histidine protein kinase, sae locus	positive	positive	positive	positive	positive	positive	positive	positive	positive	positive	positive	positive	positive	positive	positive	positive	positive	positive	positive	positive	positive	positive	positive	positive	positive	positive	positive	positive	positive	positive	positive	positive	positive	positive	positive	positive	positive	positive	positive	positive
	vraS	Sensor protein	positive	positive	positive	positive	positive	positive	positive	positive	positive	positive	positive	positive	positive	positive	positive	positive	positive	positive	positive	positive	positive	positive	positive	positive	positive	positive	positive	positive	positive	positive	positive	positive	positive	positive	positive	positive	positive	positive	positive	positive
	agrI (total)	Accessory gene regulator allele I	negative	negative	negative	positive	negative	negative	negative	negative	negative	positive	positive	negative	negative	negative	negative	negative	positive	ambiguous	negative	negative	negative	positive	positive	positive	negative	positive	negative	negative	negative	negative	positive	positive	negative	negative	positive	negative	positive	positive	negative	negative
	agrB-I		negative	negative	negative	ambiguous	negative	negative	negative	negative	negative	positive	positive	negative	negative	negative	negative	negative	positive	ambiguous	negative	negative	negative	positive	positive	positive	negative	positive	negative	negative	negative	negative	positive	positive	negative	negative	positive	negative	positive	positive	negative	negative
	agrC-I		negative	negative	negative	negative	negative	negative	negative	negative	negative	positive	positive	negative	negative	negative	negative	negative	negative	negative	negative	negative	negative	positive	positive	positive	negative	positive	negative	negative	negative	negative	positive	positive	negative	negative	positive	negative	positive	positive	negative	negative
	agrD-I		negative	negative	negative	positive	negative	negative	negative	negative	negative	positive	positive	negative	negative	positive	negative	negative	positive	positive	negative	negative	negative	positive	positive	positive	negative	positive	negative	negative	negative	negative	positive	positive	negative	negative	positive	negative	positive	positive	negative	negative
	agrII (total)	Accessory gene regulator allele II	negative	negative	negative	negative	positive	positive	positive	negative	negative	negative	negative	positive	positive	negative	positive	negative	negative	negative	positive	positive	negative	negative	negative	negative	positive	negative	negative	negative	positive	positive	negative	negative	negative	positive	negative	positive	negative	negative	positive	positive
	agrB-II		negative	negative	negative	negative	positive	positive	positive	negative	negative	negative	negative	positive	positive	negative	positive	negative	negative	negative	positive	positive	negative	negative	negative	negative	positive	negative	negative	negative	positive	positive	negative	negative	negative	positive	negative	positive	negative	negative	positive	positive
	agrC-II		negative	negative	negative	negative	positive	positive	positive	negative	negative	negative	negative	positive	positive	negative	positive	negative	negative	negative	positive	positive	negative	negative	negative	negative	positive	negative	negative	negative	positive	positive	negative	negative	negative	positive	negative	positive	negative	negative	positive	positive
	agrD-II		negative	negative	negative	negative	positive	positive	positive	negative	negative	negative	negative	positive	positive	negative	positive	negative	negative	negative	positive	positive	negative	negative	negative	negative	positive	negative	negative	negative	positive	positive	negative	negative	negative	positive	negative	positive	negative	negative	positive	positive
	agrIII (total)	Accessory gene regulator allele III	positive	positive	positive	negative	negative	negative	negative	positive	positive	negative	negative	negative	negative	negative	negative	positive	negative	negative	negative	negative	positive	negative	negative	negative	negative	negative	positive	positive	negative	negative	negative	negative	positive	negative	negative	negative	negative	negative	negative	negative
	agrB-III		positive	positive	positive	negative	negative	negative	negative	positive	positive	negative	negative	negative	negative	negative	negative	positive	negative	negative	negative	negative	positive	negative	negative	negative	negative	negative	positive	positive	negative	negative	negative	negative	positive	negative	negative	negative	negative	negative	negative	negative
	agrC-III		positive	positive	positive	negative	negative	negative	negative	positive	positive	negative	negative	negative	negative	negative	negative	negative	negative	negative	negative	negative	positive	negative	negative	negative	negative	negative	positive	positive	negative	negative	negative	negative	positive	negative	negative	negative	negative	negative	negative	negative
	agrD-III		positive	positive	positive	negative	negative	negative	negative	positive	positive	negative	negative	negative	negative	negative	negative	positive	negative	negative	negative	negative	positive	negative	negative	negative	negative	negative	positive	positive	negative	negative	negative	negative	positive	negative	negative	negative	negative	negative	negative	negative
	agrIV (total)	Accessory gene regulator allele IV	negative	negative	negative	negative	negative	negative	negative	negative	negative	negative	negative	negative	negative	negative	negative	negative	negative	negative	negative	negative	negative	negative	negative	ambiguous	negative	negative	negative	negative	negative	negative	ambiguous	ambiguous	negative	negative	negative	negative	negative	ambiguous	negative	negative
	agrB-IV		negative	negative	negative	negative	negative	negative	negative	negative	negative	negative	positive	negative	negative	negative	negative	negative	negative	negative	negative	negative	negative	negative	positive	positive	negative	negative	negative	negative	negative	negative	positive	positive	negative	negative	negative	negative	ambiguous	positive	negative	negative
	agrC-IV		negative	negative	negative	negative	negative	negative	negative	negative	negative	negative	negative	negative	negative	negative	negative	negative	negative	negative	negative	negative	negative	negative	negative	negative	negative	negative	negative	negative	negative	negative	negative	negative	negative	negative	negative	negative	negative	negative	negative	negative
	hld	Haemolysin delta	positive	positive	positive	positive	positive	positive	positive	positive	positive	positive	positive	positive	positive	positive	positive	positive	positive	positive	positive	positive	positive	positive	positive	positive	positive	positive	positive	positive	positive	positive	positive	positive	positive	positive	positive	positive	positive	positive	positive	positive
METHICILLIN RESISTANCE AND SCCmec TYPING	ugpQ	Glycerophosphoryl diester phosphodiesterase, associated with mecA	negative	negative	negative	negative	negative	negative	negative	negative	negative	negative	negative	negative	negative	negative	negative	negative	negative	negative	negative	negative	negative	negative	negative	negative	negative	negative	negative	negative	negative	negative	negative	negative	negative	negative	negative	negative	negative	negative	negative	negative
	mecA	Alternate penicillin binding protein 2, defining MRSA	negative	negative	negative	negative	negative	negative	negative	negative	negative	negative	negative	negative	negative	negative	negative	negative	negative	negative	negative	negative	negative	negative	negative	negative	negative	negative	negative	negative	negative	negative	negative	negative	negative	negative	negative	negative	negative	negative	negative	negative
	delta_mecR	Truncated signal transducer protein MecR1	negative	negative	negative	negative	negative	negative	negative	negative	negative	negative	negative	negative	negative	negative	negative	negative	negative	negative	negative	negative	negative	negative	negative	negative	negative	negative	negative	negative	negative	negative	negative	negative	negative	negative	negative	negative	negative	negative	negative	negative
	mecR	Signal transducer protein MecR1	negative	negative	negative	negative	negative	negative	negative	negative	negative	negative	negative	negative	negative	negative	negative	negative	negative	negative	negative	negative	negative	negative	negative	negative	negative	negative	negative	negative	negative	negative	negative	negative	negative	negative	negative	negative	negative	negative	negative	negative
	mecI	Methicillin-resistance regulatory protein	negative	negative	negative	negative	negative	negative	negative	negative	negative	negative	negative	negative	negative	negative	negative	negative	negative	negative	negative	negative	negative	negative	negative	negative	negative	negative	negative	negative	negative	negative	negative	negative	negative	negative	negative	negative	negative	negative	negative	negative
	xylR/mecR2	Homolog of xylose repressor, associated with SCCmec-elements (=mecR2)	negative	negative	negative	negative	negative	negative	negative	negative	negative	negative	negative	negative	negative	negative	negative	negative	negative	negative	negative	negative	negative	negative	negative	negative	negative	negative	negative	negative	negative	negative	negative	negative	negative	negative	negative	negative	negative	negative	negative	negative
	mecC	Alternate mec gene from SCCmec XI	negative	negative	negative	negative	negative	negative	negative	negative	negative	negative	negative	negative	negative	negative	negative	negative	negative	negative	negative	negative	negative	negative	negative	negative	negative	negative	negative	negative	negative	negative	negative	negative	negative	negative	negative	negative	negative	negative	negative	negative
	blaZ (SCCmec XI)	beta-lactamase from SCCmec XI	negative	negative	negative	negative	negative	negative	negative	negative	negative	negative	negative	negative	negative	negative	negative	negative	negative	negative	negative	negative	negative	negative	negative	negative	negative	negative	negative	negative	negative	negative	negative	negative	negative	negative	negative	negative	negative	negative	negative	negative
	plsSCC (COL)	Plasmin-sensitive surface protein	negative	negative	negative	negative	negative	negative	negative	negative	negative	negative	negative	negative	negative	negative	negative	negative	negative	negative	negative	negative	negative	negative	negative	negative	negative	negative	negative	negative	negative	negative	negative	negative	negative	negative	negative	negative	negative	negative	negative	negative
	kdpA-SCC	Potassium-transporting ATPase A chain 1. The kdp operon is present in SCCmec II (although absent from Irish SCCmec II variants A to E).	negative	negative	negative	negative	negative	negative	negative	negative	negative	negative	negative	negative	negative	negative	negative	negative	negative	negative	negative	negative	negative	negative	negative	negative	negative	negative	negative	negative	negative	negative	negative	negative	negative	negative	negative	negative	negative	negative	negative	negative
	kdpB-SCC	Potassium-transporting ATPase B chain	negative	negative	negative	negative	negative	negative	negative	negative	negative	negative	negative	negative	negative	negative	negative	negative	negative	negative	negative	negative	negative	negative	negative	negative	negative	negative	negative	negative	negative	negative	negative	negative	negative	negative	negative	negative	negative	negative	negative	negative
	kdpC-SCC	Potassium-transporting ATPase, C subunit	negative	negative	negative	negative	negative	negative	negative	negative	negative	negative	negative	negative	negative	negative	negative	negative	negative	negative	negative	negative	negative	negative	negative	negative	negative	negative	negative	negative	negative	negative	negative	negative	negative	negative	negative	negative	negative	negative	negative	negative
	kdpD-SCC	Two component sensor/regulator of kdp operon, sensor histidine kinase	negative	negative	negative	negative	negative	negative	negative	negative	negative	negative	negative	negative	negative	negative	negative	negative	negative	negative	negative	negative	negative	negative	negative	negative	negative	negative	negative	negative	negative	negative	negative	negative	negative	negative	negative	negative	negative	negative	negative	negative
	kdpE-SCC	Two component sensor/regulator of kdp operon, transcriptional regulator	negative	negative	negative	negative	negative	negative	negative	negative	negative	negative	negative	negative	negative	negative	negative	negative	negative	negative	negative	negative	negative	negative	negative	negative	negative	negative	negative	negative	negative	negative	negative	negative	negative	negative	negative	negative	negative	negative	negative	negative
	fusC	SCC-associated fusidic acid resistance (=Q6GD50)	negative	negative	negative	negative	negative	negative	negative	negative	negative	negative	negative	negative	negative	negative	negative	negative	negative	negative	negative	negative	negative	negative	negative	negative	negative	negative	negative	negative	negative	negative	negative	negative	negative	negative	negative	negative	negative	negative	negative	negative
	ACME (total)	Arginine catabolic mobile element	negative	negative	negative	negative	negative	negative	negative	negative	negative	negative	negative	negative	negative	negative	negative	negative	negative	negative	negative	negative	negative	negative	negative	negative	negative	negative	negative	negative	negative	negative	negative	negative	negative	negative	negative	negative	negative	negative	negative	negative
	arcA-SCC	Arginine deiminase	negative	negative	negative	negative	negative	negative	negative	negative	negative	negative	negative	negative	negative	negative	negative	negative	negative	negative	negative	negative	negative	negative	negative	negative	negative	negative	negative	negative	negative	negative	negative	negative	negative	negative	negative	negative	negative	negative	negative	negative
	arcB-SCC	Ornithine carbamoyltransferase locus 1	negative	negative	negative	negative	negative	negative	negative	negative	negative	negative	negative	negative	negative	negative	negative	negative	negative	negative	negative	negative	negative	negative	negative	negative	negative	negative	negative	negative	negative	negative	negative	negative	negative	negative	negative	negative	negative	negative	negative	negative
	arcC-SCC	Carbamate kinase, locus 1	negative	negative	negative	negative	negative	negative	negative	negative	negative	negative	negative	negative	negative	negative	negative	negative	negative	negative	negative	negative	negative	negative	negative	negative	negative	negative	negative	negative	negative	negative	negative	negative	negative	negative	negative	negative	negative	negative	negative	negative
	arcD-SCC	Arginine/ornithine antiporter	negative	negative	negative	negative	negative	negative	negative	negative	negative	negative	negative	negative	negative	negative	negative	negative	negative	negative	negative	negative	negative	negative	negative	negative	negative	negative	negative	negative	negative	negative	negative	negative	negative	negative	negative	negative	negative	negative	negative	negative
	ccrA-1	Cassette chromosome recombinase genes	negative	negative	negative	negative	negative	negative	negative	negative	negative	negative	negative	negative	negative	negative	negative	negative	negative	negative	negative	negative	negative	negative	negative	negative	negative	negative	negative	negative	negative	negative	negative	negative	negative	negative	negative	negative	negative	negative	negative	negative
	ccrB-1		negative	negative	negative	negative	negative	negative	negative	negative	negative	negative	negative	negative	negative	negative	negative	negative	negative	negative	negative	negative	negative	negative	negative	negative	negative	negative	negative	negative	negative	negative	negative	negative	negative	negative	negative	negative	negative	negative	negative	negative
	ccrA-2		negative	negative	negative	negative	negative	negative	negative	negative	negative	negative	negative	negative	negative	negative	negative	negative	negative	negative	negative	negative	negative	negative	negative	negative	negative	negative	negative	negative	negative	negative	negative	negative	negative	negative	negative	negative	negative	negative	negative	negative
	ccrB-2		negative	negative	negative	negative	negative	negative	negative	negative	negative	negative	negative	negative	negative	negative	negative	negative	negative	negative	negative	negative	negative	negative	negative	negative	negative	negative	negative	negative	negative	negative	negative	negative	negative	negative	negative	negative	negative	negative	negative	negative
	ccrA-3		negative	negative	negative	negative	negative	negative	negative	negative	negative	negative	negative	negative	negative	negative	negative	negative	negative	negative	negative	negative	negative	negative	negative	negative	negative	negative	negative	negative	negative	negative	negative	negative	negative	negative	negative	negative	negative	negative	negative	negative
	ccrB-3		negative	negative	negative	negative	negative	negative	negative	negative	negative	negative	negative	negative	negative	negative	negative	negative	negative	negative	negative	negative	negative	negative	negative	negative	negative	negative	negative	negative	negative	negative	negative	negative	negative	negative	negative	negative	negative	negative	negative	negative
	ccrAA (MRSAZH47), probe 1		negative	negative	negative	negative	negative	negative	negative	negative	negative	negative	negative	negative	negative	negative	negative	negative	negative	negative	negative	negative	negative	negative	negative	negative	negative	negative	negative	negative	negative	negative	negative	negative	negative	negative	negative	negative	negative	negative	negative	negative
	ccrAA (MRSAZH47), probe 2		negative	negative	negative	negative	negative	negative	negative	negative	negative	negative	negative	negative	negative	negative	negative	negative	negative	negative	negative	negative	negative	negative	negative	negative	positive	negative	negative	negative	positive	positive	negative	negative	negative	negative	negative	negative	negative	negative	negative	negative
	ccrC (85-2082)		negative	negative	negative	negative	negative	negative	negative	negative	negative	negative	negative	negative	negative	negative	negative	negative	negative	negative	positive	negative	negative	negative	negative	negative	positive	negative	negative	negative	positive	positive	negative	negative	negative	negative	negative	negative	negative	negative	negative	negative
	ccrA-4		negative	negative	negative	negative	negative	negative	negative	negative	negative	negative	negative	negative	negative	negative	negative	negative	negative	negative	negative	negative	negative	negative	negative	negative	negative	negative	negative	negative	negative	negative	negative	negative	negative	negative	negative	negative	negative	negative	negative	negative
	ccrB-4		negative	negative	negative	negative	negative	negative	negative	negative	negative	negative	negative	negative	negative	negative	negative	negative	negative	negative	negative	negative	negative	negative	negative	negative	negative	negative	negative	negative	negative	negative	negative	negative	negative	negative	negative	negative	negative	negative	negative	negative
	Q9XB68-dcs	Hypothetical protein from SCCmec elements located at the terminus of SCCmec directly next to orfX.	negative	negative	negative	negative	negative	negative	negative	negative	negative	negative	negative	negative	negative	negative	negative	negative	negative	negative	negative	negative	negative	negative	negative	negative	negative	negative	negative	negative	negative	negative	negative	negative	negative	negative	negative	negative	negative	negative	negative	negative
HEAVY METAL RESISTANCES, SCCmec AND OTHERS	merA	Mercury resistance operon	negative	negative	negative	negative	negative	negative	negative	negative	negative	negative	negative	negative	negative	negative	negative	negative	negative	negative	negative	negative	negative	negative	negative	negative	negative	negative	negative	negative	negative	negative	negative	negative	negative	negative	negative	negative	negative	negative	negative	negative
	merB		negative	negative	negative	negative	negative	negative	negative	negative	negative	negative	negative	negative	negative	negative	negative	negative	negative	negative	negative	negative	negative	negative	negative	negative	negative	negative	negative	negative	negative	negative	negative	negative	negative	negative	negative	negative	negative	negative	negative	negative
RESISTANCE : PENICILLINASE	blaZ	beta-lactamase	positive	positive	positive	negative	negative	negative	positive	negative	positive	negative	negative	positive	positive	positive	negative	positive	negative	positive	positive	positive	negative	negative	negative	negative	positive	positive	positive	positive	positive	positive	negative	negative	negative	positive	negative	positive	negative	negative	negative	negative
	blaI	beta lactamase repressor (inhibitor)	positive	positive	positive	negative	negative	negative	positive	negative	positive	negative	negative	positive	positive	positive	negative	positive	negative	positive	positive	positive	negative	negative	negative	negative	positive	positive	positive	positive	positive	positive	negative	negative	negative	positive	negative	positive	negative	negative	negative	negative
	blaR	beta-lactamase regulatory protein	positive	positive	positive	negative	negative	negative	positive	negative	positive	negative	negative	positive	positive	positive	negative	positive	negative	positive	positive	positive	negative	negative	negative	negative	positive	positive	positive	positive	positive	positive	negative	negative	negative	positive	negative	positive	negative	negative	negative	negative
RESISTANCE : MLS-ANTIBIOTICS	erm(A)	rRNA adenine N-6-methyl-transferases causing erythromycin/clindamycin resistance	negative	negative	negative	negative	negative	negative	negative	negative	negative	negative	negative	negative	negative	negative	negative	negative	negative	negative	negative	negative	negative	negative	negative	negative	negative	negative	negative	negative	negative	negative	negative	negative	negative	negative	negative	negative	negative	negative	negative	negative
	erm(B)		negative	negative	negative	negative	negative	negative	negative	negative	negative	negative	negative	negative	negative	negative	negative	negative	negative	negative	negative	negative	negative	negative	negative	negative	negative	negative	negative	negative	negative	negative	negative	negative	negative	negative	negative	negative	negative	negative	negative	negative
	erm(C)		negative	negative	negative	negative	negative	negative	negative	negative	negative	negative	negative	negative	negative	negative	negative	negative	negative	negative	negative	negative	negative	negative	negative	negative	negative	negative	negative	negative	negative	negative	negative	negative	negative	negative	negative	negative	negative	negative	negative	negative
	lnu(A)	Lincosamid-nucleotidyltransferase A (=linA)	negative	negative	negative	negative	negative	negative	negative	negative	negative	negative	negative	negative	negative	negative	negative	negative	negative	negative	negative	negative	negative	negative	negative	negative	negative	negative	negative	negative	negative	negative	negative	negative	negative	negative	negative	negative	negative	negative	negative	negative
	msr(A)	Macrolide efflux	negative	negative	negative	negative	negative	negative	negative	negative	negative	negative	negative	negative	negative	negative	negative	negative	negative	negative	negative	negative	negative	negative	negative	negative	negative	negative	negative	negative	negative	negative	negative	negative	negative	negative	negative	negative	negative	negative	negative	negative
	mef(A)	Macrolide efflux protein A	negative	negative	negative	negative	negative	negative	negative	negative	negative	negative	negative	negative	negative	negative	negative	negative	negative	negative	negative	negative	negative	negative	negative	negative	negative	negative	negative	negative	negative	negative	negative	negative	negative	negative	negative	negative	negative	negative	negative	negative
	mph(C)	Probable lysylphosphatidyl-glycerol synthetase	negative	negative	negative	negative	negative	negative	negative	negative	negative	negative	negative	negative	negative	negative	negative	negative	negative	negative	negative	negative	negative	negative	negative	negative	negative	negative	negative	negative	negative	negative	negative	negative	negative	negative	negative	negative	negative	negative	negative	negative
	vat(A)	Virginiamycin A acetyltransferase	negative	negative	negative	negative	negative	negative	negative	negative	negative	negative	negative	negative	negative	negative	negative	negative	negative	negative	negative	negative	negative	negative	negative	negative	negative	negative	negative	negative	negative	negative	negative	negative	negative	negative	negative	negative	negative	negative	negative	negative
	vat(B)	Acetyl-transferase inactivating streptogramin A	negative	negative	negative	negative	negative	negative	negative	negative	negative	negative	negative	negative	negative	negative	negative	negative	negative	negative	negative	negative	negative	negative	negative	negative	negative	negative	negative	negative	negative	negative	negative	negative	negative	negative	negative	negative	negative	negative	negative	negative
	vga(A)	ATP binding protein, streptogramin-A-resistance	negative	negative	negative	negative	negative	negative	negative	negative	negative	negative	negative	negative	negative	negative	negative	negative	negative	negative	negative	negative	negative	negative	negative	negative	negative	negative	negative	negative	negative	negative	negative	negative	negative	negative	negative	negative	negative	negative	negative	negative
	vga(A) (BM 3327)		negative	negative	negative	negative	negative	negative	negative	negative	negative	negative	negative	negative	negative	negative	negative	negative	negative	negative	negative	negative	negative	positive	negative	negative	negative	negative	negative	negative	negative	negative	negative	negative	negative	negative	positive	negative	negative	negative	negative	negative
	vgb	Virginiamycin B hydrolase	negative	negative	negative	negative	negative	negative	negative	negative	negative	negative	negative	negative	negative	negative	negative	negative	negative	negative	negative	negative	negative	negative	negative	negative	negative	negative	negative	negative	negative	negative	negative	negative	negative	negative	negative	negative	negative	negative	negative	negative
RESISTANCE : AMINOGLYCOSIDES	aacA-aphD	Bifunctional enzyme Aac/Aph; gentamicin, tobramycin resistance	negative	negative	negative	negative	negative	negative	negative	negative	negative	negative	negative	negative	negative	negative	negative	negative	negative	negative	negative	negative	negative	negative	negative	negative	negative	negative	negative	negative	negative	negative	negative	negative	negative	negative	negative	negative	positive	negative	negative	negative
	aadD	Aminoglycoside adenyltransferase,tobramycin resistance	negative	negative	negative	negative	negative	negative	negative	negative	negative	negative	negative	negative	negative	negative	negative	negative	negative	negative	negative	negative	negative	negative	negative	negative	negative	negative	negative	negative	negative	negative	negative	negative	negative	negative	negative	negative	negative	negative	negative	negative
	aphA3	3_5_-aminoglycoside phosphotransferase, neo-/ kanamycin resistance	negative	negative	negative	negative	negative	negative	negative	negative	negative	negative	negative	negative	negative	negative	negative	negative	negative	negative	negative	negative	negative	negative	negative	negative	negative	negative	negative	negative	negative	negative	negative	negative	negative	negative	negative	negative	negative	negative	negative	negative
RESISTANCE : MISCELLANEOUS GENES	sat	Streptothricine-acetyltransferase	negative	negative	negative	negative	negative	negative	negative	negative	negative	negative	negative	negative	negative	negative	negative	negative	negative	negative	negative	negative	negative	negative	negative	negative	negative	negative	negative	negative	negative	negative	negative	negative	negative	negative	negative	negative	negative	negative	negative	negative
	dfrA/dfrS1	Dihydrofolate reductase	negative	negative	negative	negative	negative	negative	negative	negative	negative	negative	negative	negative	negative	negative	negative	negative	negative	negative	negative	negative	negative	negative	negative	negative	negative	negative	negative	negative	negative	negative	negative	negative	negative	negative	negative	negative	negative	negative	negative	negative
	far1	Fusidic acid resistance (plasmid-borne)	negative	negative	negative	negative	negative	negative	negative	negative	negative	negative	negative	negative	negative	negative	negative	negative	negative	negative	negative	negative	negative	negative	negative	negative	negative	negative	negative	negative	negative	negative	negative	negative	negative	negative	negative	negative	negative	negative	negative	negative
	mupA	Mupirocin resistance protein	negative	negative	negative	negative	negative	negative	negative	negative	negative	negative	negative	negative	negative	negative	negative	negative	negative	negative	negative	negative	negative	negative	negative	negative	negative	negative	negative	negative	negative	negative	negative	negative	negative	negative	negative	negative	negative	negative	negative	negative
	tetK	Tetracycline resistance markers	negative	negative	negative	negative	negative	negative	negative	negative	negative	negative	negative	negative	negative	negative	negative	negative	negative	negative	negative	negative	negative	negative	negative	negative	negative	negative	negative	negative	negative	negative	negative	negative	negative	negative	positive	negative	negative	negative	negative	negative
	tetM		negative	negative	negative	positive	negative	negative	negative	negative	negative	negative	negative	negative	negative	positive	negative	negative	negative	negative	negative	negative	negative	positive	negative	negative	negative	positive	negative	negative	negative	negative	negative	negative	negative	negative	positive	negative	negative	negative	negative	negative
	cat (total)	Chloramphenicol acetyltransferase	negative	negative	negative	negative	negative	negative	negative	negative	negative	negative	negative	negative	negative	negative	negative	negative	negative	negative	negative	negative	negative	negative	negative	negative	negative	negative	negative	negative	negative	negative	negative	negative	negative	negative	negative	negative	negative	negative	negative	negative
	cat (pC221)		negative	negative	negative	negative	negative	negative	negative	negative	negative	negative	negative	negative	negative	negative	negative	negative	negative	negative	negative	negative	negative	negative	negative	negative	negative	negative	negative	negative	negative	negative	negative	negative	negative	negative	negative	negative	negative	negative	negative	negative
	cat (pc223)		negative	negative	negative	negative	negative	negative	negative	negative	negative	negative	negative	negative	negative	negative	negative	negative	negative	negative	negative	negative	negative	negative	negative	negative	negative	negative	negative	negative	negative	negative	negative	negative	negative	negative	negative	negative	negative	negative	negative	negative
	cat (pMC524)		negative	negative	negative	negative	negative	negative	negative	negative	negative	negative	negative	negative	negative	negative	negative	negative	negative	negative	negative	negative	negative	negative	negative	negative	negative	negative	negative	negative	negative	negative	negative	negative	negative	negative	negative	negative	negative	negative	negative	negative
	cat (pSBK203R)		negative	negative	negative	negative	negative	negative	negative	negative	negative	negative	negative	negative	negative	negative	negative	negative	negative	negative	negative	negative	negative	negative	negative	negative	negative	negative	negative	negative	negative	negative	negative	negative	negative	negative	negative	negative	negative	negative	negative	negative
	cfr	23S rRNA methyltransferase	negative	negative	negative	negative	negative	negative	negative	negative	negative	negative	negative	negative	negative	negative	negative	negative	negative	negative	negative	negative	negative	negative	negative	negative	negative	negative	negative	negative	negative	negative	negative	negative	negative	negative	negative	negative	negative	negative	negative	negative
	fexA	Chloramphenicol/florfenicol exporter	negative	negative	negative	negative	negative	negative	negative	negative	negative	negative	negative	negative	negative	negative	negative	negative	negative	negative	negative	negative	negative	negative	negative	negative	negative	negative	negative	negative	negative	negative	negative	negative	negative	negative	negative	negative	negative	negative	negative	negative
	fosB	Metallothiol transferase	negative	negative	negative	negative	positive	positive	positive	positive	negative	negative	negative	positive	positive	negative	positive	negative	negative	negative	negative	positive	negative	negative	negative	negative	negative	negative	negative	negative	negative	negative	negative	negative	negative	positive	negative	positive	negative	negative	positive	positive
	fosB (plasmid 1)		negative	negative	negative	negative	negative	negative	negative	negative	negative	negative	negative	negative	negative	negative	negative	negative	negative	negative	negative	negative	negative	negative	negative	negative	negative	negative	negative	negative	negative	negative	negative	negative	negative	negative	negative	negative	negative	negative	negative	negative
	qacA	Quaternary ammonium compound resistance protein A	negative	negative	negative	negative	negative	negative	negative	negative	negative	negative	negative	negative	negative	negative	negative	negative	negative	negative	negative	negative	negative	negative	negative	negative	negative	negative	negative	negative	negative	negative	negative	negative	negative	negative	negative	negative	negative	negative	negative	negative
	qacC	Quaternary ammonium compound resistance protein C	negative	negative	negative	negative	negative	negative	negative	negative	negative	negative	negative	negative	negative	negative	negative	negative	negative	negative	negative	negative	positive	negative	negative	negative	negative	negative	negative	negative	negative	negative	negative	negative	negative	negative	negative	negative	negative	negative	negative	negative
	qacC (consensus)		negative	negative	negative	negative	negative	negative	negative	negative	negative	negative	negative	negative	negative	negative	negative	negative	negative	negative	negative	negative	negative	negative	negative	negative	negative	negative	negative	negative	negative	negative	negative	negative	negative	negative	negative	negative	negative	negative	negative	negative
	qacC (equine)		negative	negative	negative	negative	negative	negative	negative	negative	negative	negative	negative	negative	negative	negative	negative	negative	negative	negative	negative	negative	negative	negative	negative	negative	negative	negative	negative	negative	negative	negative	negative	negative	negative	negative	negative	negative	negative	negative	negative	negative
	qacC (SA5)		negative	negative	negative	negative	negative	negative	negative	negative	negative	negative	negative	negative	negative	negative	negative	negative	negative	negative	negative	negative	negative	negative	negative	negative	negative	negative	negative	negative	negative	negative	negative	negative	negative	negative	negative	negative	negative	negative	negative	negative
	qacC (S.sapr.)		negative	negative	negative	negative	negative	negative	negative	negative	negative	negative	negative	negative	negative	negative	negative	negative	negative	negative	negative	negative	negative	negative	negative	negative	negative	negative	negative	negative	negative	negative	negative	negative	negative	negative	negative	negative	negative	negative	negative	negative
	qacC (ST94)		negative	negative	negative	negative	negative	negative	negative	negative	negative	negative	negative	negative	negative	negative	negative	negative	negative	negative	negative	negative	positive	negative	negative	negative	negative	negative	negative	negative	negative	negative	negative	negative	negative	negative	negative	negative	negative	negative	negative	negative
	vanA	Vancomycin resistance gene	negative	negative	negative	negative	negative	negative	negative	negative	negative	negative	negative	negative	negative	negative	negative	negative	negative	negative	negative	negative	negative	negative	negative	negative	negative	negative	negative	negative	negative	negative	negative	negative	negative	negative	negative	negative	negative	negative	negative	negative
	vanB	Vancomycin resistance gene from enterococci and Clostridium	negative	negative	negative	negative	negative	negative	negative	negative	negative	negative	negative	negative	negative	negative	negative	negative	negative	negative	negative	negative	negative	negative	negative	negative	negative	negative	negative	negative	negative	negative	negative	negative	negative	negative	negative	negative	negative	negative	negative	negative
	vanZ	Teicoplanin resistance gene from enterococci	negative	negative	negative	negative	negative	negative	negative	negative	negative	negative	negative	negative	negative	negative	negative	negative	negative	negative	negative	negative	negative	negative	negative	negative	negative	negative	negative	negative	negative	negative	negative	negative	negative	negative	negative	negative	negative	negative	negative	negative
VIRULENCE : TOXIC SCHOCK TOXIN	tst1 (consensus)	Toxic shock syndrome toxin 1	negative	negative	negative	negative	negative	negative	negative	negative	negative	negative	negative	negative	negative	negative	negative	negative	negative	negative	negative	negative	negative	negative	negative	negative	negative	negative	negative	negative	negative	negative	negative	negative	negative	negative	negative	negative	negative	negative	negative	negative
	tst1 (allele from human isolates)		negative	negative	negative	negative	negative	negative	negative	negative	negative	negative	negative	negative	negative	negative	negative	negative	negative	negative	negative	negative	negative	negative	negative	negative	negative	negative	negative	negative	negative	negative	negative	negative	negative	negative	negative	negative	negative	negative	negative	negative
	tst1 (allele from bovine isolates)		negative	negative	negative	negative	negative	negative	negative	negative	negative	negative	negative	negative	negative	negative	negative	negative	negative	negative	negative	negative	negative	negative	negative	negative	negative	negative	negative	negative	negative	negative	negative	negative	negative	negative	negative	negative	negative	negative	negative	negative
VIRULENCE : ENTEROTOXINS	sea	Enterotoxin A	negative	negative	negative	negative	negative	negative	negative	negative	negative	negative	negative	negative	negative	negative	negative	negative	negative	negative	negative	negative	negative	negative	negative	negative	negative	negative	negative	negative	negative	negative	negative	negative	negative	negative	negative	negative	negative	negative	negative	negative
	sea (320E)	Enterotoxin A, allele from strain 320E	negative	negative	negative	negative	negative	negative	negative	negative	negative	negative	negative	negative	negative	negative	negative	negative	negative	negative	negative	negative	negative	negative	negative	negative	negative	negative	negative	negative	negative	negative	negative	negative	negative	negative	negative	negative	negative	negative	negative	negative
	sea (N315)/sep	Enterotoxin A, allele from strain N315 = enterotoxin P	negative	negative	negative	negative	negative	negative	negative	negative	negative	positive	positive	negative	negative	negative	negative	negative	positive	negative	negative	negative	negative	negative	positive	positive	negative	negative	negative	negative	negative	negative	positive	positive	negative	negative	negative	negative	positive	positive	negative	negative
	seb	Enterotoxin B	positive	positive	positive	negative	negative	negative	negative	negative	positive	negative	negative	negative	negative	negative	negative	positive	negative	negative	negative	negative	negative	negative	negative	negative	negative	negative	positive	positive	negative	negative	negative	negative	positive	negative	negative	negative	negative	negative	negative	negative
	sec	Enterotoxin C	negative	negative	negative	negative	negative	negative	negative	negative	negative	negative	negative	negative	negative	negative	negative	negative	negative	positive	negative	negative	negative	negative	negative	negative	negative	negative	negative	negative	negative	negative	negative	negative	negative	negative	negative	negative	negative	negative	negative	negative
	sed	Enterotoxin D	negative	negative	negative	negative	negative	negative	negative	negative	negative	negative	negative	negative	negative	negative	negative	negative	negative	negative	negative	negative	negative	negative	negative	negative	negative	negative	negative	negative	negative	negative	negative	negative	negative	negative	negative	negative	negative	negative	negative	negative
	see	Enterotoxin E	negative	negative	negative	negative	negative	negative	negative	negative	negative	negative	negative	negative	negative	negative	negative	negative	negative	negative	negative	negative	negative	negative	negative	negative	negative	negative	negative	negative	negative	negative	negative	negative	negative	negative	negative	negative	negative	negative	negative	negative
	seh	Enterotoxin H	positive	positive	positive	negative	negative	negative	negative	negative	positive	negative	negative	negative	negative	negative	negative	positive	negative	negative	negative	negative	positive	negative	negative	negative	negative	negative	positive	positive	negative	negative	negative	negative	positive	negative	negative	negative	negative	negative	negative	negative
	sej	Enterotoxin J	negative	negative	negative	negative	negative	negative	negative	negative	negative	negative	negative	negative	negative	negative	negative	negative	negative	negative	negative	negative	negative	negative	negative	negative	negative	negative	negative	negative	negative	negative	negative	negative	negative	negative	negative	negative	negative	negative	negative	negative
	sek	Enterotoxin K	negative	negative	negative	negative	negative	negative	negative	negative	negative	negative	negative	negative	negative	negative	negative	negative	negative	negative	negative	negative	negative	negative	negative	negative	negative	negative	negative	negative	negative	negative	negative	negative	negative	negative	negative	negative	negative	negative	negative	negative
	sel	Enterotoxin L	negative	negative	negative	negative	negative	negative	negative	negative	negative	negative	negative	negative	negative	negative	negative	negative	negative	positive	negative	negative	negative	negative	negative	negative	negative	negative	negative	negative	negative	negative	negative	negative	negative	negative	negative	negative	negative	negative	negative	negative
	seq	Enterotoxin Q	negative	negative	negative	negative	negative	negative	negative	negative	negative	negative	negative	negative	negative	negative	negative	negative	negative	negative	negative	negative	negative	negative	negative	negative	negative	negative	negative	negative	negative	negative	negative	negative	negative	negative	negative	negative	negative	negative	negative	negative
	ser	Enterotoxin R	negative	negative	negative	negative	negative	negative	negative	negative	negative	negative	negative	negative	negative	negative	negative	negative	negative	negative	negative	negative	negative	negative	negative	negative	negative	negative	negative	negative	negative	negative	negative	negative	negative	negative	negative	negative	negative	negative	negative	negative
	egc (total)	egc cluster comprising seg,i,m,n,o,u	negative	negative	negative	negative	positive	positive	positive	positive	negative	negative	negative	positive	positive	negative	positive	negative	negative	positive	negative	positive	negative	negative	negative	negative	negative	negative	negative	negative	negative	negative	negative	negative	negative	positive	negative	positive	negative	negative	positive	positive
	seg	Enterotoxin G	negative	negative	negative	negative	positive	positive	positive	positive	negative	negative	negative	positive	positive	negative	positive	negative	negative	positive	negative	positive	negative	negative	negative	negative	negative	negative	negative	negative	negative	negative	negative	negative	negative	positive	negative	positive	negative	negative	positive	positive
	sei	Enterotoxin I	negative	negative	negative	negative	positive	positive	positive	positive	negative	negative	negative	positive	positive	negative	positive	negative	negative	positive	negative	positive	negative	negative	negative	negative	negative	negative	negative	negative	negative	negative	negative	negative	negative	positive	negative	positive	negative	negative	positive	positive
	selm	Enterotoxin M	negative	negative	negative	negative	positive	positive	positive	positive	negative	negative	negative	positive	positive	negative	positive	negative	negative	positive	negative	positive	negative	negative	negative	negative	negative	negative	negative	negative	negative	negative	negative	negative	negative	positive	negative	positive	negative	negative	positive	positive
	seln (consensus)	Enterotoxin N	negative	negative	negative	negative	positive	positive	positive	positive	negative	negative	negative	positive	positive	negative	positive	negative	negative	positive	negative	positive	negative	negative	negative	negative	negative	negative	negative	negative	negative	negative	negative	negative	negative	positive	negative	positive	negative	negative	positive	positive
	seln (other than RF122)		negative	negative	negative	negative	positive	positive	positive	positive	negative	negative	negative	positive	positive	negative	positive	negative	negative	positive	negative	positive	negative	negative	negative	negative	negative	negative	negative	negative	negative	negative	negative	negative	negative	positive	negative	positive	negative	negative	positive	positive
	selo	Enterotoxin O	negative	negative	negative	negative	positive	positive	positive	positive	negative	negative	negative	positive	positive	negative	positive	negative	negative	positive	negative	positive	negative	negative	negative	negative	negative	negative	negative	negative	negative	negative	negative	negative	negative	positive	negative	positive	negative	negative	positive	positive
	selu	Enterotoxin U and/or Y	negative	negative	negative	negative	positive	positive	positive	positive	negative	negative	negative	positive	positive	negative	positive	negative	negative	positive	negative	positive	negative	negative	negative	negative	negative	negative	negative	negative	negative	negative	negative	negative	negative	positive	negative	positive	negative	negative	positive	positive
	ORF CM14, probe 1	Enterotoxin-like protein ORF CM14	negative	negative	negative	negative	negative	negative	negative	negative	negative	negative	negative	negative	negative	negative	negative	negative	negative	negative	negative	negative	negative	negative	negative	negative	negative	negative	negative	negative	negative	negative	negative	negative	negative	negative	negative	negative	negative	negative	negative	negative
	ORF CM14, probe 2		negative	negative	negative	negative	negative	negative	negative	negative	negative	negative	negative	negative	negative	negative	negative	negative	negative	negative	negative	negative	negative	negative	negative	negative	negative	negative	negative	negative	negative	negative	negative	negative	negative	negative	negative	negative	negative	negative	negative	negative
VIRULENCE : HLG AND LEUKOCIDINS	lukF	Haemolysin gamma / leukocidin, component B	positive	positive	positive	positive	positive	positive	positive	positive	positive	positive	positive	positive	positive	positive	positive	positive	positive	positive	positive	positive	positive	positive	positive	positive	positive	positive	positive	positive	positive	positive	positive	positive	positive	positive	positive	positive	positive	positive	positive	positive
	lukS	Haemolysin gamma / leukocidin, component C	positive	positive	positive	positive	positive	positive	positive	positive	positive	negative	positive	positive	positive	positive	positive	positive	negative	negative	positive	positive	positive	positive	positive	positive	positive	positive	positive	positive	positive	positive	positive	positive	positive	positive	positive	positive	negative	positive	positive	positive
	lukS (ST22+ST45)		negative	positive	negative	negative	positive	positive	negative	negative	negative	positive	positive	positive	positive	negative	negative	negative	positive	positive	negative	positive	positive	positive	positive	positive	positive	positive	positive	positive	positive	positive	positive	positive	positive	positive	positive	positive	positive	positive	positive	positive
	hlgA	Haemolysin gamma, component A	positive	positive	positive	positive	positive	positive	positive	positive	positive	positive	positive	positive	positive	positive	positive	positive	positive	positive	positive	positive	positive	positive	positive	positive	positive	positive	positive	positive	positive	positive	positive	positive	positive	positive	positive	positive	positive	positive	positive	positive
	lukF-PV	Panton Valentine leukocidin F component	negative	negative	negative	negative	negative	negative	negative	negative	negative	negative	negative	negative	negative	negative	negative	negative	negative	negative	negative	negative	negative	negative	negative	negative	negative	negative	negative	negative	negative	negative	negative	negative	negative	negative	negative	negative	negative	negative	negative	negative
	lukS-PV	Panton Valentine leukocidin S component	negative	negative	negative	negative	negative	negative	negative	negative	negative	negative	negative	negative	negative	negative	negative	negative	negative	negative	negative	negative	negative	negative	negative	negative	negative	negative	negative	negative	negative	negative	negative	negative	negative	negative	negative	negative	negative	negative	negative	negative
	lukF-PV (P83)	S component of leukocidin from ruminant strains	negative	negative	negative	negative	negative	negative	negative	positive	negative	negative	negative	negative	negative	negative	negative	negative	negative	negative	negative	negative	negative	negative	negative	negative	negative	negative	ambiguous	negative	negative	negative	negative	negative	negative	negative	negative	negative	negative	negative	negative	negative
	lukM	F component of leukocidin from ruminant strains	negative	negative	negative	negative	negative	negative	negative	positive	negative	negative	negative	negative	negative	negative	negative	negative	negative	negative	negative	negative	negative	negative	negative	negative	negative	negative	negative	negative	negative	negative	negative	negative	negative	negative	negative	negative	negative	negative	negative	negative
	lukD	Leukocidin D component	positive	positive	positive	negative	negative	negative	negative	negative	positive	positive	positive	negative	negative	negative	negative	positive	positive	negative	positive	negative	positive	negative	positive	positive	positive	negative	positive	positive	positive	positive	positive	positive	positive	negative	negative	negative	positive	positive	negative	negative
	lukE	Leukocidin E component	positive	positive	positive	negative	negative	negative	negative	negative	positive	positive	positive	negative	negative	negative	negative	positive	positive	negative	positive	negative	positive	negative	positive	positive	positive	negative	positive	positive	positive	positive	positive	positive	positive	negative	negative	negative	positive	positive	negative	negative
	lukX	Leukocidin/ haemolysin toxin family protein (lukA/B or lukG/H locus)	positive	positive	positive	positive	positive	positive	negative	negative	ambiguous	ambiguous	ambiguous	positive	positive	negative	ambiguous	negative	negative	positive	negative	positive	positive	positive	positive	positive	positive	positive	positive	positive	positive	positive	positive	positive	positive	positive	positive	positive	positive	positive	positive	positive
	lukY	Leukocidin/ haemolysin toxin family protein (lukA/B or lukG/H locus)	positive	positive	positive	positive	positive	positive	positive	negative	positive	positive	positive	positive	positive	negative	positive	positive	positive	negative	positive	positive	positive	positive	positive	positive	positive	positive	positive	positive	positive	positive	positive	positive	positive	positive	positive	positive	positive	positive	positive	positive
	lukY (ST30+ST45)		negative	negative	negative	negative	negative	negative	negative	positive	negative	negative	negative	negative	negative	negative	negative	negative	negative	positive	negative	negative	negative	negative	negative	negative	negative	negative	negative	negative	negative	negative	negative	negative	negative	negative	negative	negative	negative	negative	negative	negative
VIRULENCE : HAEMOLYSINS	corB/hl	Putative membrane protein (=hl)	positive	positive	positive	positive	positive	positive	positive	positive	positive	positive	positive	positive	positive	positive	positive	positive	positive	negative	positive	positive	positive	positive	positive	positive	positive	positive	positive	positive	positive	positive	positive	positive	positive	positive	positive	positive	positive	positive	positive	positive
	hla	Haemolysin alpha	positive	positive	positive	positive	positive	positive	positive	positive	positive	positive	positive	positive	positive	positive	positive	positive	positive	ambiguous	positive	positive	positive	positive	positive	positive	positive	positive	positive	positive	positive	positive	positive	positive	positive	positive	positive	positive	positive	positive	positive	positive
	hlIII (consensus)	Putative membrane protein	positive	positive	positive	positive	positive	positive	positive	positive	positive	positive	positive	positive	positive	positive	positive	positive	positive	positive	positive	positive	positive	positive	positive	positive	positive	positive	positive	positive	positive	positive	positive	positive	positive	positive	positive	positive	positive	positive	positive	positive
	hlIII (other than RF122)		positive	positive	positive	positive	positive	positive	positive	positive	positive	ambiguous	positive	positive	positive	positive	positive	positive	positive	negative	negative	positive	positive	positive	positive	positive	negative	positive	positive	positive	negative	negative	positive	positive	positive	positive	positive	positive	positive	positive	positive	positive
	hlb (total)	Haemolysin beta	positive	positive	positive	positive	positive	positive	positive	positive	positive	positive	positive	positive	positive	negative	positive	positive	positive	negative	positive	positive	positive	positive	positive	positive	positive	positive	positive	positive	positive	positive	positive	positive	positive	positive	positive	positive	positive	positive	positive	positive
	hlb-probe 1		positive	positive	positive	negative	positive	positive	negative	negative	ambiguous	ambiguous	positive	positive	positive	negative	positive	positive	ambiguous	negative	positive	positive	positive	negative	positive	positive	positive	negative	positive	positive	positive	positive	positive	positive	positive	positive	negative	positive	positive	positive	positive	positive
	hlb-probe 2		positive	positive	positive	negative	positive	positive	positive	positive	positive	positive	positive	positive	positive	negative	positive	positive	positive	negative	positive	positive	positive	negative	positive	positive	positive	negative	positive	positive	positive	positive	positive	positive	positive	positive	negative	positive	positive	positive	positive	positive
	hlb-probe 3		positive	positive	positive	negative	positive	positive	negative	negative	negative	negative	positive	positive	positive	negative	positive	positive	negative	negative	positive	positive	positive	negative	positive	positive	positive	negative	positive	positive	positive	positive	positive	positive	positive	positive	negative	positive	positive	positive	positive	positive
	un-disrupted hlb		negative	positive	positive	positive	positive	positive	positive	positive	positive	negative	negative	positive	positive	negative	positive	negative	negative	negative	positive	positive	positive	positive	negative	negative	positive	positive	positive	positive	positive	positive	negative	negative	positive	positive	positive	positive	negative	negative	positive	positive
VIRULENCE : HLB-CONV PHAGES	sak	Staphylokinase	positive	negative	negative	negative	negative	negative	negative	negative	negative	positive	positive	negative	negative	negative	negative	positive	positive	positive	negative	negative	negative	negative	positive	positive	negative	negative	negative	positive	negative	negative	positive	positive	negative	negative	negative	negative	positive	positive	negative	negative
	chp	Chemotaxis-inhibiting protein (CHIPS)	positive	negative	negative	negative	negative	negative	negative	negative	negative	negative	negative	negative	negative	negative	negative	positive	negative	positive	negative	negative	negative	negative	negative	negative	negative	negative	negative	negative	negative	negative	negative	negative	negative	negative	negative	negative	negative	negative	negative	negative
	scn	Staphylococcal complement inhibitor	positive	negative	negative	negative	negative	negative	negative	negative	negative	positive	positive	negative	negative	negative	negative	ambiguous	negative	positive	negative	negative	negative	negative	positive	positive	negative	negative	negative	negative	negative	negative	positive	positive	negative	negative	negative	negative	positive	positive	negative	negative
VIRULENCE : OTHER FACTORS	etA	Exfoliative toxin serotype A	negative	negative	negative	negative	negative	negative	negative	negative	negative	negative	negative	negative	negative	negative	negative	negative	negative	negative	negative	negative	negative	negative	negative	negative	negative	negative	negative	negative	negative	negative	negative	negative	negative	negative	negative	negative	negative	negative	negative	negative
	etB	Exfoliative toxin serotype B	negative	negative	negative	negative	negative	negative	negative	negative	negative	negative	negative	negative	negative	negative	negative	negative	negative	negative	negative	negative	negative	negative	negative	negative	negative	negative	negative	negative	negative	negative	negative	negative	negative	negative	negative	negative	negative	negative	negative	negative
	etD	Exfoliative toxin D	negative	negative	negative	negative	negative	negative	negative	negative	negative	negative	negative	negative	negative	negative	negative	negative	negative	negative	negative	negative	negative	negative	negative	negative	negative	negative	negative	negative	negative	negative	negative	negative	negative	negative	negative	negative	negative	negative	negative	negative
	edinA	Epidermal cell differentiation inhibitor	negative	negative	negative	negative	negative	negative	negative	negative	negative	negative	negative	negative	negative	negative	negative	negative	negative	negative	negative	negative	negative	negative	negative	negative	negative	negative	negative	negative	negative	negative	negative	negative	negative	negative	negative	negative	negative	negative	negative	negative
	edinB	Epidermal cell differentiation inhibitor B	negative	negative	negative	negative	negative	negative	negative	negative	negative	negative	negative	negative	negative	negative	negative	negative	negative	negative	negative	negative	negative	negative	negative	negative	negative	negative	negative	negative	negative	negative	negative	negative	negative	negative	negative	negative	negative	negative	negative	negative
	edinC	Epidermal cell differentiation inhibitor C	negative	negative	negative	negative	negative	negative	negative	negative	negative	negative	negative	negative	negative	negative	negative	negative	negative	negative	negative	negative	negative	negative	negative	negative	negative	negative	negative	negative	negative	negative	negative	negative	negative	negative	negative	negative	negative	negative	negative	negative
VIRULENCE : PROTEASES	aur (consensus)	Aureolysin	positive	positive	positive	positive	positive	positive	positive	positive	positive	positive	positive	positive	positive	positive	positive	positive	positive	negative	positive	positive	positive	positive	positive	positive	positive	positive	positive	positive	positive	positive	positive	positive	positive	positive	positive	positive	positive	positive	positive	positive
	aur (other than MRSA252)		positive	positive	positive	negative	positive	positive	positive	negative	positive	positive	positive	positive	positive	negative	negative	positive	positive	negative	negative	positive	positive	negative	positive	positive	positive	negative	positive	positive	negative	ambiguous	positive	positive	positive	positive	negative	positive	positive	positive	positive	positive
	aur (MRSA252)		negative	negative	negative	positive	negative	negative	negative	positive	negative	negative	negative	negative	negative	positive	negative	negative	negative	positive	negative	negative	negative	positive	negative	negative	negative	positive	negative	negative	negative	negative	negative	negative	negative	negative	positive	negative	negative	negative	negative	negative
	splA	Serin-protease A	positive	positive	positive	negative	negative	negative	negative	negative	positive	ambiguous	positive	negative	negative	negative	negative	positive	negative	negative	positive	negative	positive	negative	positive	positive	positive	negative	positive	positive	positive	positive	positive	positive	positive	negative	negative	negative	negative	positive	negative	negative
	splB	Serin-protease B	positive	positive	positive	negative	negative	negative	negative	negative	positive	positive	positive	negative	negative	negative	negative	positive	positive	negative	positive	negative	positive	negative	positive	positive	positive	negative	positive	positive	positive	positive	positive	positive	positive	negative	negative	negative	positive	positive	negative	negative
	splE	Serin-protease E	positive	positive	positive	negative	negative	negative	negative	negative	negative	positive	positive	negative	negative	negative	negative	positive	positive	negative	ambiguous	negative	negative	negative	positive	positive	positive	negative	positive	positive	positive	positive	positive	positive	positive	negative	negative	negative	positive	positive	negative	negative
	sspA	Glutamylendopeptidase	positive	positive	positive	positive	positive	positive	positive	positive	positive	positive	positive	positive	positive	positive	positive	positive	positive	positive	positive	positive	positive	positive	positive	positive	positive	positive	positive	positive	positive	positive	positive	positive	positive	positive	positive	positive	positive	positive	positive	positive
	sspB	Staphopain B, protease	positive	positive	positive	positive	positive	positive	positive	positive	positive	positive	positive	positive	positive	positive	positive	positive	positive	positive	positive	positive	positive	positive	positive	positive	positive	positive	positive	positive	positive	positive	positive	positive	positive	positive	positive	positive	positive	positive	positive	positive
	sspP (consensus)	Staphopain A (Staphylopain A), protease	positive	positive	positive	positive	positive	positive	negative	negative	negative	positive	positive	positive	positive	positive	positive	positive	positive	positive	ambiguous	positive	positive	positive	positive	positive	positive	positive	positive	positive	positive	positive	positive	positive	positive	positive	positive	positive	positive	positive	positive	positive
	sspP (other than ST93)		positive	positive	positive	positive	positive	positive	positive	positive	positive	positive	positive	positive	positive	positive	positive	positive	positive	positive	positive	positive	positive	positive	positive	positive	positive	positive	positive	positive	positive	positive	positive	positive	positive	positive	positive	positive	positive	positive	positive	positive
VIRULENCE : STAPHYLOCOCCAL SUPERANTIGEN/ENTEROTOXIN-LIKE GENES (SET/SSL)	selx/setC	Staphyl. exotoxin-like protein (=setC)	positive	positive	positive	positive	positive	positive	positive	negative	positive	positive	positive	positive	positive	positive	positive	positive	positive	negative	positive	positive	positive	positive	positive	positive	positive	positive	positive	positive	positive	positive	positive	positive	positive	positive	positive	positive	positive	positive	positive	positive
	ssl01/set6, probe 1_11	Staphylococcal superantigen-like protein 1	negative	negative	negative	positive	negative	negative	negative	negative	negative	positive	positive	negative	negative	positive	negative	negative	ambiguous	negative	positive	negative	negative	positive	positive	positive	positive	positive	negative	negative	positive	positive	positive	positive	negative	negative	positive	negative	positive	positive	negative	positive
	ssl01/set6, probe 1_12		negative	negative	negative	positive	negative	negative	negative	positive	negative	negative	negative	negative	negative	negative	negative	negative	negative	negative	negative	negative	negative	positive	negative	negative	negative	positive	negative	negative	negative	negative	negative	negative	negative	negative	positive	negative	negative	negative	negative	negative
	ssl01/set6, probe 2_11		positive	positive	positive	negative	negative	positive	negative	positive	positive	negative	negative	negative	ambiguous	negative	negative	positive	negative	positive	negative	positive	positive	negative	negative	negative	negative	negative	positive	positive	negative	negative	negative	negative	positive	positive	negative	positive	negative	negative	positive	positive
	ssl01/set6, probe 2_12		positive	positive	positive	negative	positive	positive	positive	negative	positive	positive	positive	positive	positive	negative	positive	positive	negative	negative	positive	positive	positive	negative	positive	positive	positive	negative	positive	positive	positive	positive	positive	positive	positive	positive	negative	positive	negative	positive	positive	positive
	ssl01/set6, probe 4_11		negative	negative	negative	ambiguous	negative	negative	negative	positive	negative	negative	negative	negative	negative	negative	negative	negative	negative	negative	negative	negative	negative	positive	negative	negative	negative	positive	negative	negative	negative	negative	negative	negative	negative	negative	positive	negative	negative	negative	negative	negative
	ssl01/set6, probe for RF122		negative	negative	negative	negative	positive	positive	positive	negative	negative	negative	negative	positive	positive	negative	positive	negative	negative	negative	negative	positive	negative	negative	negative	negative	negative	negative	negative	negative	negative	negative	negative	negative	negative	positive	negative	positive	negative	negative	positive	positive
	ssl01/set6 (COL)		negative	negative	negative	negative	negative	negative	negative	negative	negative	negative	negative	negative	negative	negative	negative	negative	negative	negative	negative	negative	negative	negative	negative	negative	negative	negative	negative	negative	negative	negative	negative	negative	negative	negative	negative	negative	negative	negative	negative	negative
	ssl01/set6 (Mu50+N315)		negative	negative	negative	positive	negative	negative	negative	negative	negative	negative	negative	negative	negative	negative	negative	negative	negative	negative	negative	negative	negative	positive	negative	negative	negative	positive	negative	negative	negative	negative	negative	negative	negative	negative	positive	negative	negative	negative	negative	negative
	ssl01/set6 (MW2+MSSA476)		positive	positive	positive	negative	negative	positive	negative	negative	positive	negative	negative	negative	negative	negative	negative	positive	negative	negative	negative	positive	positive	negative	negative	negative	negative	negative	positive	positive	negative	negative	negative	negative	positive	positive	negative	positive	negative	negative	positive	positive
	ssl01/set6 (MRSA252)		negative	negative	negative	negative	negative	negative	negative	positive	negative	negative	negative	negative	negative	negative	negative	negative	negative	negative	negative	negative	negative	negative	negative	negative	negative	negative	negative	negative	negative	negative	negative	negative	negative	negative	negative	negative	negative	negative	negative	negative
	ssl01/set6 (RF122)		negative	negative	negative	negative	positive	negative	positive	negative	negative	negative	negative	positive	negative	negative	positive	negative	negative	negative	negative	negative	negative	negative	negative	negative	negative	negative	negative	negative	negative	negative	negative	negative	negative	negative	negative	negative	negative	negative	negative	negative
	ssl01/set6 (other alleles)		negative	negative	negative	negative	negative	negative	negative	negative	negative	positive	positive	negative	positive	positive	negative	negative	negative	positive	positive	negative	negative	negative	positive	positive	positive	negative	negative	negative	positive	positive	positive	positive	negative	negative	negative	negative	positive	positive	negative	negative
	ssl02/set7	Staphylococcal superantigen-like protein 2	positive	positive	positive	negative	positive	positive	positive	negative	positive	positive	positive	positive	positive	negative	positive	positive	positive	negative	positive	positive	positive	ambiguous	positive	positive	positive	ambiguous	positive	positive	positive	positive	positive	positive	positive	positive	ambiguous	positive	positive	positive	positive	positive
	ssl02/set7 (MRSA252)		negative	ambiguous	negative	positive	negative	negative	negative	positive	negative	negative	negative	negative	negative	positive	negative	negative	negative	positive	negative	negative	negative	positive	negative	ambiguous	negative	positive	ambiguous	ambiguous	negative	negative	ambiguous	ambiguous	ambiguous	negative	positive	negative	negative	ambiguous	negative	negative
	ssl03/set8, probe 1	Staphylococcal superantigen-like protein 3	positive	positive	positive	negative	negative	positive	negative	negative	positive	positive	positive	ambiguous	negative	negative	negative	positive	positive	negative	positive	ambiguous	positive	negative	positive	positive	positive	negative	positive	positive	positive	positive	positive	positive	positive	positive	negative	positive	positive	positive	positive	positive
	ssl03/set8, probe 2		positive	positive	positive	negative	negative	positive	negative	negative	ambiguous	positive	positive	negative	negative	negative	negative	positive	ambiguous	negative	positive	ambiguous	positive	negative	positive	positive	positive	negative	positive	positive	positive	positive	positive	positive	positive	positive	negative	positive	positive	positive	positive	positive
	ssl03/set8 (MRSA252, SAR0424)		negative	negative	negative	negative	negative	negative	negative	positive	negative	negative	negative	negative	negative	negative	negative	negative	negative	negative	negative	negative	negative	negative	negative	negative	negative	negative	negative	negative	negative	negative	negative	negative	negative	negative	negative	negative	negative	negative	negative	negative
	ssl04/set9	Staphylococcal superantigen-like protein 4	positive	positive	positive	negative	positive	positive	positive	negative	positive	positive	positive	positive	positive	negative	positive	positive	positive	negative	positive	positive	positive	negative	positive	positive	positive	negative	positive	positive	positive	positive	positive	positive	positive	positive	negative	positive	positive	positive	positive	negative
	ssl04/set9 (MRSA252, SAR0425)		negative	negative	negative	positive	negative	negative	negative	positive	negative	negative	negative	negative	negative	positive	negative	negative	negative	positive	negative	negative	negative	positive	negative	negative	ambiguous	ambiguous	ambiguous	positive	negative	negative	ambiguous	positive	ambiguous	ambiguous	positive	ambiguous	negative	ambiguous	ambiguous	ambiguous
	ssl05/set3, probe 1	Staphylococcal superantigen-like protein 5	positive	positive	positive	negative	negative	negative	negative	negative	positive	positive	positive	negative	negative	negative	negative	positive	positive	negative	negative	negative	positive	negative	positive	positive	negative	negative	positive	positive	negative	negative	positive	positive	positive	negative	negative	negative	positive	positive	negative	negative
	ssl05/set3, probe 2		positive	positive	positive	negative	positive	positive	positive	negative	positive	positive	positive	positive	positive	negative	positive	positive	positive	negative	ambiguous	positive	positive	negative	positive	positive	positive	negative	positive	positive	ambiguous	ambiguous	positive	positive	positive	positive	negative	positive	positive	positive	positive	ambiguous
	ssl05/set3 (RF122)		negative	ambiguous	negative	negative	ambiguous	ambiguous	negative	negative	negative	negative	negative	ambiguous	ambiguous	negative	negative	negative	negative	negative	positive	ambiguous	ambiguous	negative	negative	negative	ambiguous	negative	ambiguous	ambiguous	positive	positive	negative	negative	ambiguous	ambiguous	negative	ambiguous	negative	negative	ambiguous	positive
	ssl05/set3 (MRSA252)		negative	negative	negative	positive	negative	negative	negative	positive	negative	negative	negative	negative	negative	positive	negative	negative	negative	positive	negative	negative	negative	positive	negative	negative	negative	positive	negative	negative	negative	negative	negative	negative	negative	negative	positive	negative	negative	negative	negative	negative
	ssl06/set21	Staphylococcal superantigen-like protein 6	positive	positive	positive	negative	positive	positive	positive	negative	positive	positive	positive	positive	positive	negative	positive	positive	positive	negative	positive	positive	positive	negative	positive	positive	positive	negative	positive	positive	positive	positive	positive	positive	positive	positive	negative	positive	positive	positive	positive	positive
	ssl06 (NCTC8325+MW2)		positive	positive	positive	negative	positive	positive	positive	negative	positive	positive	positive	positive	positive	negative	positive	positive	positive	negative	positive	positive	positive	positive	positive	positive	positive	negative	positive	positive	positive	positive	positive	positive	positive	positive	negative	positive	positive	positive	positive	positive
	ssl07/set1	Staphylococcal superantigen-like protein 7	positive	ambiguous	positive	ambiguous	positive	positive	positive	negative	positive	positive	positive	positive	positive	negative	positive	positive	positive	negative	positive	positive	positive	ambiguous	positive	positive	positive	ambiguous	ambiguous	ambiguous	positive	positive	positive	positive	ambiguous	positive	ambiguous	positive	positive	positive	positive	ambiguous
	ssl07/set1 (MRSA252)		ambiguous	positive	ambiguous	ambiguous	ambiguous	ambiguous	ambiguous	positive	ambiguous	ambiguous	ambiguous	ambiguous	ambiguous	ambiguous	ambiguous	negative	negative	negative	ambiguous	ambiguous	ambiguous	ambiguous	ambiguous	ambiguous	ambiguous	positive	positive	positive	ambiguous	ambiguous	ambiguous	ambiguous	positive	ambiguous	positive	ambiguous	ambiguous	ambiguous	ambiguous	positive
	ssl07/set1 (AF188836)		negative	ambiguous	negative	positive	negative	ambiguous	negative	negative	negative	negative	negative	negative	negative	positive	negative	negative	negative	positive	negative	negative	negative	positive	negative	ambiguous	ambiguous	ambiguous	ambiguous	ambiguous	ambiguous	ambiguous	ambiguous	ambiguous	ambiguous	ambiguous	ambiguous	ambiguous	negative	ambiguous	ambiguous	ambiguous
	ssl08/set12, probe 1	Staphylococcal superantigen-like protein 8	positive	positive	positive	negative	positive	positive	positive	negative	positive	positive	positive	positive	positive	negative	positive	positive	positive	negative	positive	positive	positive	negative	positive	positive	positive	negative	positive	positive	positive	positive	positive	positive	positive	positive	negative	positive	positive	positive	positive	positive
	ssl08/set12, probe 2		positive	positive	positive	negative	positive	positive	positive	negative	positive	positive	positive	positive	positive	negative	positive	positive	positive	negative	positive	positive	positive	negative	positive	positive	positive	negative	positive	positive	positive	positive	positive	positive	positive	positive	negative	positive	positive	positive	positive	positive
	ssl09/set5, probe 1	Staphylococcal superantigen-like protein 9	positive	positive	positive	negative	positive	positive	positive	negative	positive	positive	positive	positive	positive	negative	positive	positive	positive	negative	positive	positive	positive	negative	positive	positive	positive	negative	positive	positive	positive	positive	positive	positive	positive	positive	negative	positive	positive	positive	positive	positive
	ssl09/set5, probe 2		positive	positive	positive	negative	positive	positive	positive	negative	positive	positive	positive	positive	positive	negative	positive	positive	positive	negative	positive	positive	positive	negative	positive	positive	positive	negative	positive	positive	positive	positive	positive	positive	positive	positive	negative	positive	positive	positive	positive	positive
	ssl09/set5 (MRSA252)		negative	negative	negative	positive	negative	negative	negative	positive	negative	negative	negative	negative	negative	negative	negative	negative	negative	positive	negative	negative	negative	positive	negative	negative	negative	positive	negative	negative	negative	negative	negative	negative	negative	negative	positive	negative	negative	negative	negative	negative
	ssl10/set4	Staphylococcal superantigen-like protein 10	positive	positive	positive	ambiguous	positive	positive	positive	ambiguous	positive	positive	positive	positive	positive	ambiguous	positive	positive	positive	ambiguous	positive	positive	positive	ambiguous	positive	positive	positive	ambiguous	positive	positive	positive	ambiguous	positive	positive	positive	positive	ambiguous	positive	positive	positive	positive	positive
	ssl10 (RF122)		negative	negative	negative	negative	negative	negative	negative	negative	negative	negative	negative	negative	negative	negative	negative	negative	negative	negative	ambiguous	negative	negative	negative	negative	negative	ambiguous	negative	ambiguous	ambiguous	ambiguous	positive	ambiguous	negative	negative	negative	negative	negative	negative	ambiguous	ambiguous	ambiguous
	ssl10/set4 (MRSA252)		negative	ambiguous	negative	positive	ambiguous	ambiguous	negative	positive	negative	negative	negative	negative	negative	positive	negative	negative	negative	positive	negative	ambiguous	ambiguous	positive	ambiguous	ambiguous	ambiguous	positive	ambiguous	ambiguous	ambiguous	ambiguous	ambiguous	ambiguous	ambiguous	ambiguous	positive	ambiguous	ambiguous	ambiguous	ambiguous	ambiguous
	ssl11/set2 (COL)	Staphylococcal superantigene-like protein 11	negative	negative	negative	negative	negative	negative	negative	negative	negative	negative	negative	negative	negative	negative	negative	negative	negative	negative	negative	negative	negative	negative	negative	negative	negative	negative	negative	negative	negative	negative	negative	negative	negative	negative	negative	negative	negative	negative	negative	negative
	ssl11/set2 (MRSA252)		negative	negative	negative	negative	negative	negative	negative	positive	negative	negative	negative	negative	negative	negative	negative	negative	negative	negative	negative	negative	negative	positive	negative	negative	negative	positive	negative	negative	negative	negative	negative	negative	negative	negative	positive	negative	negative	negative	negative	negative
	setB3	Staphylococcal exotoxin-like protein, second locus	positive	positive	positive	negative	positive	positive	positive	negative	positive	positive	positive	positive	positive	negative	positive	positive	positive	negative	positive	positive	positive	negative	positive	positive	positive	negative	positive	positive	positive	positive	positive	positive	positive	positive	negative	positive	positive	positive	positive	positive
	setB3 (MRSA252)		negative	negative	negative	positive	negative	negative	negative	positive	negative	negative	negative	negative	negative	positive	negative	negative	negative	positive	negative	negative	negative	positive	negative	negative	negative	positive	negative	negative	negative	negative	negative	negative	negative	negative	positive	negative	negative	negative	negative	negative
	setB2		positive	positive	positive	negative	positive	positive	positive	negative	positive	positive	positive	positive	positive	negative	positive	positive	positive	negative	positive	positive	positive	negative	positive	positive	positive	negative	positive	positive	positive	positive	positive	positive	positive	positive	negative	positive	positive	positive	positive	positive
	setB2 (MRSA252)		negative	negative	negative	positive	negative	negative	negative	positive	negative	negative	negative	negative	negative	positive	negative	negative	negative	negative	negative	negative	negative	positive	negative	negative	negative	positive	negative	negative	negative	negative	negative	negative	negative	negative	positive	negative	negative	negative	negative	negative
	setB1		positive	positive	positive	positive	positive	positive	positive	positive	positive	positive	positive	positive	positive	positive	positive	positive	positive	negative	positive	positive	positive	positive	positive	positive	positive	positive	positive	positive	positive	positive	positive	positive	positive	positive	positive	positive	positive	positive	positive	positive
CAPSULE- AND BIOFILM-ASSOCIATED GENES	cap 1 (total)	Capsule type 1	negative	negative	negative	negative	negative	negative	negative	negative	negative	negative	negative	negative	negative	negative	negative	negative	negative	negative	negative	negative	negative	negative	negative	negative	negative	negative	negative	negative	negative	negative	negative	negative	negative	negative	negative	negative	negative	negative	negative	negative
	capH1	Capsular polysaccharide synthesis enzyme	negative	negative	negative	negative	negative	negative	negative	negative	negative	negative	negative	negative	negative	negative	negative	negative	negative	negative	negative	negative	negative	negative	negative	negative	negative	negative	negative	negative	negative	negative	negative	negative	negative	negative	negative	negative	negative	negative	negative	negative
	capJ1	O-antigen polymerase	negative	negative	negative	negative	negative	negative	negative	negative	negative	negative	negative	negative	negative	negative	negative	negative	negative	negative	negative	negative	negative	negative	negative	negative	negative	negative	negative	negative	negative	negative	negative	negative	negative	negative	negative	negative	negative	negative	negative	negative
	capK1	Capsular polysaccharide biosynthesis protein	negative	negative	negative	negative	negative	negative	negative	negative	negative	negative	negative	negative	negative	negative	negative	negative	negative	negative	negative	negative	negative	negative	negative	negative	negative	negative	negative	negative	negative	negative	negative	negative	negative	negative	negative	negative	negative	negative	negative	negative
	cap 5 (total)	Capsule type 5	negative	negative	negative	positive	positive	positive	positive	negative	negative	negative	negative	positive	positive	positive	positive	negative	negative	negative	positive	positive	negative	positive	negative	negative	positive	positive	negative	negative	positive	positive	negative	negative	negative	positive	positive	positive	negative	negative	positive	positive
	capH5	Capsular polysaccharide synthesis enzyme	negative	negative	negative	positive	positive	positive	positive	negative	negative	negative	negative	positive	positive	positive	positive	negative	negative	negative	negative	positive	negative	positive	negative	negative	positive	positive	negative	negative	positive	positive	negative	negative	negative	positive	positive	positive	negative	negative	positive	positive
	capJ5	O-antigen polymerase	negative	negative	negative	positive	positive	positive	positive	negative	negative	negative	negative	positive	positive	positive	positive	negative	negative	negative	positive	positive	negative	positive	negative	negative	positive	positive	negative	negative	positive	positive	negative	negative	negative	positive	positive	positive	negative	negative	positive	positive
	capK5	Capsular polysaccharide biosynthesis protein	negative	negative	negative	positive	positive	positive	positive	negative	negative	negative	negative	positive	positive	positive	positive	negative	negative	negative	positive	positive	negative	positive	negative	negative	positive	positive	negative	negative	positive	positive	negative	negative	negative	positive	positive	positive	negative	negative	positive	positive
	cap 8 (total)	Capsule type 8	positive	positive	positive	negative	negative	negative	negative	positive	positive	positive	positive	negative	negative	negative	negative	positive	positive	positive	negative	negative	positive	negative	positive	positive	negative	negative	positive	positive	negative	negative	positive	positive	positive	negative	negative	negative	positive	positive	negative	negative
	capH8	Capsular polysaccharide synthesis enzyme	positive	positive	positive	negative	negative	negative	negative	positive	positive	positive	positive	negative	negative	negative	negative	positive	ambiguous	positive	negative	negative	positive	negative	positive	positive	negative	negative	positive	positive	negative	negative	positive	positive	positive	negative	negative	negative	positive	positive	negative	negative
	capI8	Capsular polysaccharide biosynthesis protein	positive	positive	positive	negative	negative	negative	negative	positive	positive	positive	positive	negative	negative	negative	negative	positive	positive	positive	negative	negative	positive	negative	positive	positive	negative	negative	positive	positive	negative	negative	positive	positive	positive	negative	negative	negative	positive	positive	negative	negative
	capJ8	O-antigen polymerase	positive	positive	positive	negative	negative	negative	negative	positive	positive	positive	positive	negative	negative	negative	negative	positive	positive	positive	negative	negative	positive	negative	positive	positive	negative	negative	positive	positive	negative	negative	positive	positive	positive	negative	negative	negative	positive	positive	negative	negative
	capK8	Capsular polysaccharide biosynthesis protein	positive	positive	positive	negative	negative	negative	negative	positive	positive	positive	positive	negative	negative	negative	negative	positive	positive	positive	negative	negative	positive	negative	positive	positive	negative	negative	positive	positive	negative	negative	positive	positive	positive	negative	negative	negative	positive	positive	negative	negative
	icaA	Intercellular adhesion protein A	positive	positive	positive	positive	positive	positive	positive	positive	positive	positive	positive	positive	positive	positive	positive	positive	positive	positive	positive	positive	positive	positive	positive	positive	positive	positive	positive	positive	positive	positive	positive	positive	positive	positive	positive	positive	positive	positive	positive	positive
	icaC	Intercellular adhesion protein C	positive	positive	positive	positive	positive	positive	positive	negative	positive	positive	positive	positive	positive	positive	positive	positive	positive	positive	positive	positive	positive	positive	positive	positive	positive	positive	positive	positive	positive	positive	positive	positive	positive	positive	positive	positive	positive	positive	positive	positive
	icaD	Biofilm PIA synthesis protein D	positive	positive	positive	positive	positive	positive	positive	positive	positive	positive	positive	positive	positive	positive	positive	positive	positive	positive	positive	positive	positive	positive	positive	positive	positive	positive	positive	positive	positive	positive	positive	positive	positive	positive	positive	positive	positive	positive	positive	positive
	bap	Surface protein involved in biofilm formation	negative	negative	negative	negative	negative	negative	negative	negative	negative	negative	negative	negative	negative	negative	negative	negative	negative	negative	negative	negative	negative	negative	negative	negative	negative	negative	negative	negative	negative	negative	negative	negative	negative	negative	negative	negative	negative	negative	negative	negative
ADHAESION FACTORS / GENES ENCODING MICROBIAL SURFACE COMPONENTS RECOGNIZING ADHESIVE MATRIX MOLECULES (MSCRAMM GENES)	bbp (total)	Bone sialoprotein-binding protein	positive	positive	positive	positive	positive	positive	positive	positive	positive	positive	positive	positive	positive	positive	positive	positive	positive	positive	positive	positive	negative	positive	positive	positive	positive	positive	positive	positive	positive	positive	positive	positive	positive	positive	positive	positive	positive	positive	positive	positive
	bbp (consensus)		positive	positive	positive	positive	positive	positive	positive	positive	positive	positive	positive	positive	positive	positive	positive	positive	positive	positive	positive	positive	negative	positive	positive	positive	positive	positive	positive	positive	positive	positive	positive	positive	positive	positive	positive	positive	positive	positive	positive	positive
	bbp (COL+MW2)		positive	positive	positive	negative	negative	negative	negative	negative	positive	ambiguous	positive	negative	negative	negative	ambiguous	positive	positive	negative	negative	negative	negative	ambiguous	positive	positive	ambiguous	negative	positive	positive	negative	ambiguous	positive	positive	positive	negative	negative	negative	positive	positive	negative	ambiguous
	bbp (MRSA252)		negative	negative	negative	negative	negative	negative	negative	positive	negative	positive	ambiguous	negative	negative	negative	negative	negative	ambiguous	negative	negative	negative	negative	negative	ambiguous	ambiguous	negative	negative	negative	negative	negative	negative	ambiguous	ambiguous	negative	negative	negative	negative	ambiguous	ambiguous	negative	negative
	bbp (Mu50)		negative	ambiguous	negative	negative	positive	positive	positive	negative	negative	negative	negative	positive	positive	negative	positive	negative	negative	negative	negative	positive	negative	ambiguous	negative	negative	positive	negative	ambiguous	ambiguous	negative	positive	negative	negative	ambiguous	positive	ambiguous	positive	negative	negative	positive	positive
	bbp (RF122)		negative	negative	negative	negative	negative	negative	negative	negative	negative	negative	negative	negative	negative	negative	negative	negative	negative	negative	negative	negative	negative	negative	negative	negative	negative	negative	negative	negative	negative	negative	negative	negative	negative	negative	negative	negative	negative	negative	negative	negative
	bbp (ST45)		negative	negative	negative	positive	negative	negative	negative	negative	negative	negative	negative	negative	negative	positive	negative	negative	negative	positive	negative	negative	negative	positive	negative	negative	negative	positive	negative	negative	negative	negative	negative	negative	negative	negative	positive	negative	negative	negative	negative	negative
	clfA (total)	Clumping factor A	positive	positive	positive	positive	positive	positive	positive	positive	positive	positive	positive	positive	positive	positive	positive	positive	positive	positive	positive	positive	positive	positive	positive	positive	positive	positive	positive	positive	positive	positive	positive	positive	positive	positive	positive	positive	positive	positive	positive	positive
	clfA (consensus)		positive	positive	positive	positive	positive	positive	positive	positive	positive	positive	positive	positive	positive	positive	positive	positive	positive	positive	positive	positive	positive	positive	positive	positive	positive	positive	positive	positive	positive	positive	positive	positive	positive	positive	positive	positive	positive	positive	positive	positive
	clfA (COL+RF122)		negative	negative	negative	positive	negative	negative	negative	ambiguous	negative	positive	positive	negative	negative	positive	negative	negative	positive	negative	negative	negative	negative	positive	positive	positive	negative	positive	negative	negative	negative	negative	positive	positive	negative	negative	positive	negative	positive	positive	negative	negative
	clfA (MRSA252)		negative	negative	negative	ambiguous	negative	negative	negative	positive	negative	ambiguous	ambiguous	negative	negative	negative	negative	negative	negative	negative	negative	negative	negative	ambiguous	ambiguous	ambiguous	negative	ambiguous	negative	negative	negative	negative	ambiguous	ambiguous	negative	negative	ambiguous	negative	ambiguous	ambiguous	negative	negative
	clfA (Mu50+MW2)		positive	positive	positive	ambiguous	positive	positive	positive	negative	positive	ambiguous	ambiguous	positive	positive	ambiguous	positive	positive	ambiguous	positive	positive	positive	positive	ambiguous	ambiguous	ambiguous	positive	ambiguous	positive	positive	positive	positive	ambiguous	ambiguous	positive	positive	ambiguous	positive	ambiguous	ambiguous	positive	positive
	clfB (total)	Clumping factor B	positive	positive	positive	positive	positive	positive	positive	positive	positive	positive	positive	positive	positive	positive	positive	positive	positive	positive	positive	positive	positive	positive	positive	positive	positive	positive	positive	positive	positive	positive	positive	positive	positive	positive	positive	positive	positive	positive	positive	positive
	clfB (consensus)		positive	positive	positive	positive	positive	positive	positive	positive	positive	positive	positive	positive	positive	positive	positive	positive	positive	positive	positive	positive	positive	positive	positive	positive	positive	positive	positive	positive	positive	positive	positive	positive	ambiguous	positive	positive	positive	positive	positive	positive	positive
	clfB (COL+Mu50)		negative	negative	negative	negative	negative	negative	negative	negative	negative	negative	negative	negative	negative	negative	negative	negative	negative	negative	negative	negative	negative	negative	negative	negative	negative	negative	negative	negative	negative	negative	negative	negative	negative	negative	negative	negative	negative	negative	negative	negative
	clfB (MW2)		positive	positive	positive	ambiguous	negative	negative	negative	negative	positive	negative	negative	negative	negative	ambiguous	negative	positive	negative	positive	positive	negative	positive	positive	negative	negative	ambiguous	positive	positive	positive	positive	positive	negative	negative	positive	negative	positive	negative	negative	negative	negative	negative
	clfB (RF122)		ambiguous	ambiguous	ambiguous	positive	negative	positive	negative	negative	ambiguous	negative	negative	negative	negative	positive	negative	ambiguous	negative	ambiguous	ambiguous	positive	ambiguous	ambiguous	positive	positive	positive	ambiguous	ambiguous	ambiguous	ambiguous	ambiguous	positive	positive	ambiguous	positive	ambiguous	positive	negative	positive	positive	positive
	cna	Collagen-binding adhesin	positive	positive	positive	positive	negative	negative	negative	positive	positive	negative	negative	negative	negative	positive	negative	positive	negative	negative	negative	negative	positive	positive	negative	negative	negative	positive	positive	positive	negative	negative	negative	negative	positive	negative	positive	negative	negative	negative	negative	negative
	ebh (consensus)	Cell wall associated fibronectin-binding protein	positive	positive	positive	positive	positive	positive	positive	positive	positive	positive	positive	positive	positive	positive	positive	positive	positive	positive	positive	positive	positive	positive	positive	positive	positive	positive	positive	positive	positive	positive	positive	positive	positive	positive	positive	positive	positive	positive	positive	positive
	ebpS (total)	Cell surface elastin binding protein	positive	positive	positive	positive	positive	positive	positive	positive	positive	positive	positive	positive	positive	positive	positive	positive	positive	positive	positive	positive	positive	positive	positive	positive	positive	positive	positive	positive	positive	positive	positive	positive	positive	positive	positive	positive	positive	positive	positive	positive
	ebpS, probe 2		positive	positive	positive	positive	positive	positive	positive	positive	positive	positive	positive	positive	positive	positive	positive	positive	positive	positive	positive	positive	positive	positive	positive	positive	positive	positive	positive	positive	positive	positive	positive	positive	positive	positive	positive	positive	positive	positive	positive	positive
	ebpS, probe 1		positive	positive	positive	negative	positive	positive	ambiguous	positive	positive	ambiguous	positive	positive	positive	negative	positive	positive	positive	negative	positive	positive	positive	negative	positive	positive	positive	negative	positive	positive	positive	positive	positive	positive	positive	positive	negative	positive	positive	positive	positive	positive
	ebpS (01-1111)		negative	negative	negative	positive	negative	negative	negative	negative	negative	negative	negative	negative	negative	negative	negative	negative	negative	positive	negative	negative	negative	positive	negative	negative	negative	positive	negative	negative	negative	negative	negative	negative	negative	negative	positive	negative	negative	negative	negative	negative
	ebpS (COL)		negative	negative	negative	positive	negative	negative	negative	negative	negative	positive	positive	negative	negative	positive	negative	negative	positive	negative	negative	negative	negative	positive	positive	positive	negative	positive	negative	ambiguous	negative	negative	positive	positive	negative	negative	positive	negative	positive	positive	negative	positive
	eno	Enolase	positive	positive	positive	positive	positive	positive	positive	positive	positive	positive	positive	positive	positive	positive	positive	positive	positive	positive	positive	positive	positive	positive	positive	positive	positive	positive	positive	positive	positive	positive	positive	positive	positive	positive	positive	positive	positive	positive	positive	positive
	efb/fib	Fibrinogen binding protein (19 kDa)	positive	positive	positive	negative	positive	positive	positive	negative	positive	positive	positive	positive	positive	negative	positive	positive	positive	negative	positive	positive	positive	negative	positive	positive	positive	negative	positive	positive	positive	positive	positive	positive	positive	positive	negative	positive	positive	positive	positive	positive
	efb/fib (MRSA252)		negative	negative	negative	positive	negative	negative	negative	positive	negative	negative	negative	negative	negative	positive	negative	negative	negative	positive	negative	negative	negative	positive	negative	negative	negative	positive	negative	negative	negative	negative	negative	negative	negative	negative	positive	negative	negative	negative	negative	negative
	fnbA (total)	Fibronectin-binding protein A	positive	positive	positive	positive	positive	positive	positive	positive	positive	positive	positive	positive	negative	positive	positive	positive	positive	positive	positive	positive	positive	positive	positive	positive	positive	positive	positive	positive	positive	positive	positive	positive	positive	positive	positive	positive	positive	positive	positive	positive
	fnbA (consensus)		positive	positive	positive	positive	positive	positive	positive	positive	positive	positive	positive	positive	negative	positive	positive	positive	positive	positive	positive	positive	positive	positive	positive	positive	positive	positive	positive	positive	positive	positive	positive	positive	positive	positive	positive	positive	positive	positive	positive	positive
	fnbA (COL)		negative	negative	negative	negative	negative	negative	negative	negative	negative	negative	negative	negative	negative	negative	negative	negative	negative	negative	negative	negative	negative	negative	negative	negative	negative	negative	negative	negative	negative	negative	negative	negative	negative	negative	negative	negative	negative	negative	negative	negative
	fnbA (MRSA252)		negative	negative	negative	negative	positive	positive	positive	positive	negative	negative	negative	positive	negative	negative	positive	negative	negative	negative	positive	positive	negative	negative	negative	negative	positive	negative	negative	negative	positive	positive	negative	negative	negative	positive	negative	positive	negative	negative	positive	positive
	fnbA (Mu50+MW2)		positive	positive	positive	negative	negative	negative	negative	negative	positive	negative	negative	negative	negative	negative	negative	positive	negative	positive	negative	negative	positive	negative	negative	negative	negative	negative	positive	positive	negative	negative	negative	negative	positive	negative	negative	negative	negative	negative	negative	negative
	fnbA (RF122)		negative	negative	negative	negative	negative	negative	negative	negative	negative	negative	negative	negative	negative	negative	negative	negative	negative	negative	negative	negative	negative	negative	negative	negative	negative	negative	negative	negative	negative	negative	negative	negative	negative	negative	negative	negative	negative	negative	negative	negative
	fnbB (total)	Fibronectin-binding protein B	negative	negative	negative	positive	positive	positive	positive	positive	negative	positive	positive	positive	positive	positive	positive	negative	positive	positive	positive	positive	positive	positive	positive	positive	positive	positive	negative	negative	positive	positive	positive	positive	negative	positive	positive	positive	positive	positive	positive	positive
	fnbB (COL)		negative	negative	negative	negative	negative	negative	negative	negative	negative	negative	negative	negative	negative	negative	negative	negative	negative	negative	negative	negative	negative	negative	negative	negative	negative	negative	negative	negative	negative	negative	negative	negative	negative	negative	negative	negative	negative	negative	negative	negative
	fnbB (COL+Mu50+MW2)		negative	negative	negative	positive	positive	positive	positive	ambiguous	negative	ambiguous	ambiguous	positive	positive	positive	positive	negative	ambiguous	positive	positive	positive	ambiguous	positive	ambiguous	ambiguous	ambiguous	positive	negative	negative	ambiguous	ambiguous	ambiguous	ambiguous	negative	ambiguous	positive	ambiguous	ambiguous	ambiguous	positive	ambiguous
	fnbB (Mu50)		negative	negative	negative	negative	negative	ambiguous	negative	positive	negative	negative	negative	ambiguous	ambiguous	negative	negative	negative	negative	ambiguous	ambiguous	ambiguous	negative	ambiguous	negative	negative	positive	ambiguous	negative	negative	positive	positive	negative	negative	negative	positive	ambiguous	positive	negative	negative	ambiguous	positive
	fnbB (MW2)		negative	negative	negative	negative	negative	negative	negative	negative	negative	negative	negative	negative	negative	negative	negative	negative	negative	negative	negative	negative	positive	negative	negative	negative	negative	negative	negative	negative	negative	negative	negative	negative	negative	negative	negative	negative	negative	negative	negative	negative
	fnbB (ST15)		negative	negative	negative	negative	negative	negative	negative	negative	negative	negative	negative	negative	negative	negative	negative	negative	negative	negative	negative	negative	negative	negative	negative	negative	negative	negative	negative	negative	negative	negative	negative	negative	negative	negative	negative	negative	negative	negative	negative	negative
	fnbB (ST45-2)		negative	negative	negative	negative	negative	negative	negative	negative	negative	positive	positive	negative	negative	negative	negative	negative	positive	negative	negative	negative	negative	negative	positive	positive	negative	negative	negative	negative	negative	negative	positive	positive	negative	negative	negative	negative	positive	positive	negative	negative
	map (total)	Major histocompatibility complex class II analog protein (=Extracellular adherence protein, eap)	positive	positive	positive	positive	positive	positive	positive	positive	positive	positive	positive	positive	positive	positive	positive	positive	positive	positive	positive	positive	positive	positive	positive	positive	positive	positive	positive	positive	positive	positive	positive	positive	positive	positive	positive	positive	positive	positive	positive	positive
	map (COL)		negative	negative	negative	positive	positive	positive	positive	negative	negative	negative	negative	positive	positive	positive	positive	negative	negative	negative	positive	positive	negative	positive	negative	negative	positive	positive	positive	positive	positive	positive	ambiguous	negative	ambiguous	positive	positive	positive	negative	negative	positive	positive
	map (MRSA252)		negative	negative	negative	positive	negative	negative	negative	positive	negative	negative	negative	negative	negative	positive	negative	negative	negative	positive	negative	negative	negative	positive	negative	negative	negative	positive	negative	negative	negative	negative	negative	negative	negative	negative	positive	negative	negative	negative	positive	positive
	map (Mu50+MW2)		positive	positive	positive	negative	positive	positive	positive	negative	positive	positive	positive	positive	positive	negative	positive	positive	positive	negative	negative	positive	positive	positive	positive	positive	ambiguous	negative	positive	positive	negative	negative	positive	positive	positive	positive	negative	positive	positive	positive	positive	positive
	sasG (total)	Staphylococcus aureus surface protein G	positive	positive	positive	negative	negative	negative	negative	negative	positive	negative	negative	negative	negative	negative	negative	positive	negative	negative	positive	negative	positive	negative	negative	negative	positive	negative	positive	positive	positive	positive	negative	negative	positive	negative	negative	negative	negative	negative	negative	negative
	sasG (COL+Mu50)		negative	negative	negative	negative	negative	negative	negative	negative	negative	negative	negative	negative	negative	negative	negative	negative	negative	negative	negative	negative	negative	negative	negative	negative	positive	negative	negative	negative	positive	positive	negative	negative	negative	negative	negative	negative	negative	negative	negative	negative
	sasG (MW2)		positive	positive	positive	negative	negative	negative	negative	negative	positive	negative	negative	negative	negative	negative	negative	positive	negative	negative	negative	negative	positive	negative	negative	negative	negative	negative	positive	positive	negative	negative	negative	negative	positive	negative	negative	negative	negative	negative	negative	negative
	sdrC (total)	Ser-Asp rich fibrinogen-/bone sialoprotein-binding protein C	positive	positive	positive	positive	positive	positive	positive	positive	positive	positive	positive	positive	positive	positive	positive	positive	positive	positive	positive	positive	positive	positive	positive	positive	positive	positive	positive	positive	positive	positive	positive	positive	positive	positive	positive	positive	positive	positive	positive	positive
	sdrC (consensus)		positive	positive	positive	positive	positive	positive	positive	positive	positive	positive	positive	positive	positive	positive	positive	positive	positive	positive	positive	positive	positive	positive	positive	positive	positive	positive	positive	positive	positive	positive	positive	positive	positive	positive	positive	positive	positive	positive	positive	positive
	sdrC (B1)		negative	negative	negative	negative	negative	negative	negative	negative	negative	negative	negative	negative	negative	negative	negative	negative	negative	positive	negative	negative	negative	negative	negative	negative	negative	negative	negative	negative	negative	negative	negative	negative	negative	negative	negative	negative	negative	negative	negative	negative
	sdrC (COL)		negative	negative	negative	negative	negative	negative	negative	negative	negative	positive	positive	negative	negative	negative	negative	negative	positive	negative	positive	negative	negative	negative	positive	positive	positive	negative	negative	negative	positive	positive	positive	positive	negative	negative	negative	negative	positive	positive	negative	negative
	sdrC (Mu50)		negative	negative	negative	negative	positive	positive	positive	negative	negative	negative	negative	positive	positive	negative	positive	negative	negative	negative	negative	positive	negative	positive	negative	negative	negative	ambiguous	negative	negative	negative	negative	negative	negative	negative	positive	positive	positive	negative	negative	positive	positive
	sdrC (MW2+MRSA252+RF122)		positive	positive	positive	ambiguous	positive	positive	positive	negative	positive	negative	negative	positive	positive	negative	ambiguous	positive	negative	negative	negative	positive	positive	positive	negative	negative	negative	positive	positive	positive	negative	negative	negative	negative	positive	positive	positive	positive	negative	negative	positive	positive
	sdrC (other than MRSA252+RF122)		positive	positive	positive	negative	positive	positive	positive	negative	positive	positive	positive	positive	positive	negative	positive	positive	positive	negative	negative	positive	positive	negative	positive	positive	negative	negative	positive	positive	negative	negative	positive	positive	positive	positive	negative	positive	positive	positive	positive	positive
	sdrD (total)	Ser-Asp rich fibrinogen-/bone sialoprotein-binding protein D	positive	positive	positive	positive	positive	positive	positive	positive	positive	positive	positive	positive	positive	positive	positive	positive	positive	positive	positive	positive	negative	negative	positive	positive	positive	positive	positive	positive	positive	positive	positive	positive	positive	positive	negative	positive	positive	positive	positive	positive
	sdrD (consensus)		positive	positive	positive	positive	positive	positive	negative	negative	negative	positive	positive	positive	positive	positive	positive	positive	positive	positive	negative	positive	negative	negative	positive	positive	positive	positive	positive	positive	ambiguous	positive	positive	positive	positive	positive	negative	positive	positive	positive	positive	positive
	sdrD (COL+MW2)		positive	positive	positive	negative	negative	negative	negative	negative	positive	negative	negative	negative	negative	negative	negative	ambiguous	negative	positive	negative	negative	negative	negative	negative	negative	negative	negative	positive	positive	negative	negative	negative	negative	positive	negative	negative	negative	negative	negative	negative	negative
	sdrD (Mu50)		negative	negative	negative	negative	negative	negative	negative	negative	negative	positive	positive	negative	negative	negative	negative	negative	positive	negative	negative	negative	negative	negative	positive	positive	negative	negative	negative	negative	negative	negative	positive	positive	negative	negative	negative	negative	positive	positive	negative	negative
	sdrD (other)		negative	negative	negative	negative	positive	positive	positive	positive	negative	negative	negative	positive	positive	negative	positive	negative	negative	negative	positive	positive	negative	negative	negative	negative	positive	negative	negative	negative	positive	positive	negative	negative	negative	positive	negative	positive	negative	negative	positive	positive
	vwb (total)	van Willebrand factor binding protein	positive	positive	positive	positive	positive	positive	positive	positive	positive	positive	positive	positive	positive	positive	positive	positive	positive	positive	positive	positive	positive	positive	positive	positive	positive	positive	positive	positive	positive	positive	positive	positive	positive	positive	positive	positive	positive	positive	positive	positive
	vwb (consensus)		positive	positive	positive	positive	positive	positive	positive	positive	positive	positive	positive	positive	positive	positive	positive	positive	positive	negative	positive	positive	positive	positive	positive	positive	positive	positive	positive	positive	positive	positive	positive	positive	positive	positive	positive	positive	positive	positive	positive	positive
	vwb (COL+MW2)		positive	positive	positive	negative	negative	negative	negative	negative	positive	negative	negative	negative	negative	negative	negative	positive	negative	negative	negative	negative	positive	negative	negative	negative	negative	negative	positive	positive	negative	negative	negative	negative	positive	negative	negative	negative	negative	negative	negative	negative
	vwb (MRSA252)		negative	negative	negative	negative	positive	positive	negative	positive	negative	negative	negative	positive	positive	negative	positive	negative	negative	positive	negative	positive	negative	negative	negative	negative	negative	negative	negative	negative	negative	negative	negative	negative	negative	positive	negative	positive	negative	negative	positive	positive
	vwb (Mu50)		negative	negative	negative	negative	negative	negative	negative	negative	negative	negative	negative	negative	negative	negative	negative	negative	negative	negative	negative	negative	negative	negative	negative	negative	ambiguous	negative	negative	negative	negative	ambiguous	positive	positive	negative	negative	negative	negative	negative	positive	negative	negative
	vwb (RF122)		negative	negative	negative	negative	negative	negative	negative	negative	negative	negative	negative	negative	negative	negative	negative	negative	negative	negative	negative	negative	negative	negative	negative	negative	negative	negative	negative	negative	negative	negative	negative	negative	negative	negative	negative	negative	negative	negative	negative	negative
IMMUNODOMINANT ANTIGEN B	isaB	Immunodominant antigen B	positive	ambiguous	positive	negative	positive	positive	positive	negative	positive	positive	positive	positive	positive	negative	positive	positive	positive	negative	positive	positive	positive	negative	positive	positive	positive	negative	positive	ambiguous	positive	positive	ambiguous	positive	ambiguous	positive	negative	positive	positive	ambiguous	positive	positive
	isaB (MRSA252)		ambiguous	positive	ambiguous	positive	ambiguous	ambiguous	ambiguous	positive	ambiguous	ambiguous	ambiguous	ambiguous	ambiguous	positive	ambiguous	ambiguous	ambiguous	positive	negative	ambiguous	ambiguous	positive	ambiguous	ambiguous	negative	positive	ambiguous	positive	negative	negative	positive	ambiguous	positive	ambiguous	positive	ambiguous	ambiguous	positive	ambiguous	ambiguous
DEFENSIN RESISTANCE	mprF (COL+MW2)	Defensin resistance protein	positive	positive	positive	negative	ambiguous	ambiguous	negative	negative	positive	positive	positive	ambiguous	ambiguous	negative	negative	positive	positive	negative	positive	ambiguous	positive	negative	positive	positive	positive	negative	positive	ambiguous	positive	positive	positive	positive	positive	positive	negative	ambiguous	positive	positive	ambiguous	positive
	mprF (Mu50+252)		ambiguous	ambiguous	ambiguous	negative	positive	positive	positive	positive	negative	negative	ambiguous	positive	positive	negative	positive	negative	negative	negative	negative	positive	ambiguous	negative	ambiguous	ambiguous	ambiguous	negative	ambiguous	positive	ambiguous	ambiguous	ambiguous	ambiguous	ambiguous	ambiguous	negative	positive	ambiguous	ambiguous	positive	ambiguous
TRANSFERRIN BINDING PROTEIN	isdA (consensus)	Transferrin-binding protein	positive	positive	positive	positive	positive	positive	positive	positive	positive	positive	positive	positive	positive	positive	positive	positive	positive	positive	positive	positive	positive	positive	positive	positive	positive	positive	positive	positive	positive	positive	positive	positive	positive	positive	positive	positive	positive	positive	positive	positive
	isdA (MRSA252)		negative	negative	negative	positive	negative	ambiguous	negative	positive	negative	negative	negative	negative	negative	positive	negative	negative	negative	positive	negative	negative	negative	positive	negative	negative	ambiguous	positive	ambiguous	negative	negative	negative	ambiguous	ambiguous	negative	negative	positive	negative	negative	ambiguous	ambiguous	ambiguous
	isdA (other than MRSA252)		positive	positive	positive	negative	positive	positive	positive	negative	positive	positive	positive	positive	positive	negative	positive	positive	positive	negative	positive	positive	positive	ambiguous	positive	positive	positive	negative	positive	positive	positive	positive	positive	positive	positive	positive	negative	positive	positive	positive	positive	positive
PUTATIVE TRANSPORTER	lmrP (other than RF122), probe 1	Hypothetical protein, similar to integral membrane protein LmrP	positive	positive	positive	positive	positive	positive	positive	positive	positive	positive	positive	positive	positive	positive	positive	positive	positive	positive	negative	positive	positive	positive	positive	positive	negative	positive	positive	positive	negative	negative	positive	positive	positive	positive	positive	positive	positive	positive	positive	positive
	lmrP (other than RF122), probe 2		positive	positive	positive	positive	positive	positive	positive	positive	positive	positive	positive	positive	positive	positive	positive	positive	positive	positive	negative	positive	positive	positive	positive	positive	negative	positive	positive	positive	negative	negative	positive	positive	positive	positive	positive	positive	positive	positive	positive	positive
TYPE I RESTRICTION-MODIFICATION SYSTEM, SINGLE SEQUENCE SPECIFICITY PROTEIN	hsdS1 (RF122)	Type I site-specific deoxyribonuclease subunit, 1st locus	negative	negative	negative	negative	negative	negative	negative	negative	negative	negative	negative	negative	negative	negative	negative	negative	negative	negative	negative	negative	negative	negative	negative	negative	negative	negative	negative	negative	negative	negative	negative	negative	negative	negative	negative	negative	negative	negative	negative	negative
	hsdS2 (Mu50+N315+COL+USA300+NCTC8325)	Type I site-specific deoxyribonuclease subunit, 2nd locus	negative	negative	negative	negative	negative	negative	negative	negative	negative	negative	negative	negative	negative	negative	negative	negative	negative	negative	negative	negative	negative	negative	negative	negative	negative	negative	negative	negative	negative	negative	negative	negative	negative	negative	negative	negative	negative	negative	negative	negative
	hsdS2 (MW2+MSSA476)		positive	positive	positive	negative	positive	positive	negative	negative	ambiguous	negative	negative	positive	positive	negative	negative	negative	negative	negative	negative	positive	positive	negative	negative	negative	negative	negative	positive	positive	negative	negative	negative	negative	positive	positive	negative	positive	negative	negative	positive	positive
	hsdS2 (RF122)		negative	negative	negative	negative	negative	negative	negative	negative	negative	negative	negative	negative	negative	negative	negative	negative	negative	negative	negative	negative	negative	negative	negative	negative	negative	negative	negative	negative	negative	negative	negative	negative	negative	negative	negative	negative	negative	negative	negative	negative
	hsdS2 (MRSA252)		negative	negative	negative	negative	negative	negative	negative	positive	negative	negative	negative	negative	negative	negative	negative	negative	negative	positive	negative	negative	negative	negative	negative	negative	negative	negative	negative	negative	negative	negative	negative	negative	negative	negative	negative	negative	negative	negative	negative	negative
	hsdS3 (other than RF122+MRSA252)	Type I site-specific deoxyribonuclease subunit, 3rd locus	positive	positive	positive	negative	negative	negative	negative	negative	positive	negative	negative	negative	negative	negative	negative	positive	negative	negative	negative	negative	positive	negative	negative	negative	ambiguous	negative	positive	positive	negative	negative	negative	negative	positive	negative	negative	negative	negative	negative	negative	negative
	hsdS3 (COL+USA300+NCTC8325+MW2+MSSA476+RF122)		positive	positive	positive	negative	negative	negative	negative	negative	positive	negative	negative	negative	negative	negative	negative	positive	negative	negative	negative	negative	positive	negative	negative	negative	negative	negative	positive	positive	negative	negative	negative	negative	positive	negative	negative	negative	negative	negative	negative	negative
	hsdS3 (Mu50+N315)		negative	negative	negative	negative	negative	negative	negative	negative	negative	negative	negative	negative	negative	negative	negative	negative	negative	negative	negative	negative	negative	negative	negative	negative	negative	negative	negative	negative	negative	negative	negative	negative	negative	negative	negative	negative	negative	negative	negative	negative
	hsdS3 (CC51+252)		negative	negative	negative	negative	negative	negative	negative	positive	negative	negative	negative	negative	negative	negative	negative	negative	negative	negative	positive	negative	negative	negative	negative	negative	positive	negative	negative	negative	positive	positive	negative	negative	negative	negative	negative	negative	negative	negative	negative	negative
	hsdS3 (MRSA252)		negative	negative	negative	negative	negative	negative	negative	positive	negative	negative	negative	negative	negative	negative	negative	negative	negative	negative	negative	negative	negative	negative	negative	negative	negative	negative	negative	negative	negative	negative	negative	negative	negative	negative	negative	negative	negative	negative	negative	negative
	hsdSx (CC25)	Type I site-specific deoxyribonuclease subunit, unknown locus	positive	positive	positive	negative	negative	negative	negative	positive	positive	positive	negative	negative	negative	negative	negative	positive	negative	negative	positive	negative	positive	negative	positive	ambiguous	positive	negative	positive	positive	positive	positive	positive	positive	positive	negative	negative	negative	negative	ambiguous	negative	negative
	hsdSx (CC15)		negative	negative	negative	positive	negative	negative	negative	negative	negative	negative	negative	negative	negative	positive	negative	negative	negative	negative	positive	negative	negative	positive	ambiguous	negative	positive	positive	negative	negative	positive	positive	ambiguous	negative	negative	negative	positive	negative	negative	positive	negative	ambiguous
	hsdSx (etd)		negative	negative	negative	negative	negative	negative	negative	negative	negative	positive	positive	negative	negative	negative	negative	negative	negative	negative	positive	negative	negative	negative	positive	positive	positive	negative	negative	negative	positive	positive	positive	positive	negative	negative	negative	negative	positive	positive	negative	negative
HYALURONATE LYASE	hysA1 (MRSA252)	Hyaluronate lyase, different alleles	negative	negative	negative	negative	negative	negative	negative	positive	negative	negative	negative	negative	negative	negative	negative	negative	negative	negative	positive	negative	negative	negative	negative	negative	positive	negative	negative	negative	positive	positive	negative	negative	negative	negative	negative	negative	negative	negative	negative	negative
	hysA1 (MRSA252+RF122) and/or hysA2 (consensus)		positive	positive	positive	positive	positive	positive	positive	positive	positive	positive	positive	positive	positive	positive	positive	positive	positive	negative	positive	positive	positive	positive	positive	positive	positive	positive	positive	positive	positive	positive	positive	positive	positive	positive	positive	positive	positive	positive	positive	positive
	hysA1 (MRSA252+RF122) and/or hysA2 (COL+USA300)		negative	negative	negative	positive	negative	negative	negative	positive	negative	negative	negative	negative	negative	positive	negative	negative	negative	negative	negative	negative	negative	positive	negative	negative	negative	positive	negative	negative	negative	negative	negative	negative	negative	negative	positive	negative	negative	negative	negative	negative
	hysA2 (other than MRSA252)	Hyaluronate lyase, second locus	positive	positive	positive	negative	negative	negative	negative	negative	positive	negative	negative	negative	negative	negative	negative	ambiguous	negative	negative	negative	negative	positive	negative	negative	negative	negative	negative	positive	positive	negative	negative	negative	negative	positive	negative	negative	negative	negative	negative	negative	negative
	hysA2 (COL+USA300+NCTC8325)		negative	negative	negative	positive	negative	negative	negative	positive	negative	negative	negative	negative	negative	positive	negative	negative	negative	negative	negative	negative	negative	positive	negative	negative	negative	positive	negative	negative	negative	negative	negative	negative	negative	negative	positive	negative	negative	negative	negative	negative
	hysA2 (other than COL+USA300+NCTC8325) probe 1		positive	positive	positive	negative	positive	positive	positive	positive	positive	positive	positive	positive	positive	negative	positive	positive	positive	negative	positive	positive	positive	negative	positive	positive	positive	negative	positive	positive	positive	positive	positive	positive	positive	positive	negative	positive	positive	positive	positive	positive
	hysA2 (other than COL+USA300+NCTC8325) probe 2		positive	positive	positive	negative	positive	positive	positive	positive	positive	positive	positive	positive	positive	negative	positive	positive	positive	negative	positive	positive	positive	negative	positive	positive	positive	negative	positive	positive	positive	positive	positive	positive	positive	positive	negative	positive	positive	positive	positive	positive
	hysA2 (MRSA252)		negative	negative	negative	negative	negative	negative	negative	positive	negative	negative	negative	negative	negative	negative	negative	negative	negative	negative	negative	negative	negative	negative	negative	negative	negative	negative	negative	negative	negative	negative	negative	negative	negative	negative	negative	negative	negative	negative	negative	negative
MISCELLANEOUS GENES	ear2/Q2FXC0	Putative protein ( = Q2FXC0), located next to serine protease operon	positive	positive	positive	negative	negative	negative	negative	negative	positive	negative	negative	negative	negative	negative	negative	positive	negative	negative	negative	negative	positive	negative	negative	negative	negative	negative	positive	positive	negative	negative	negative	negative	positive	negative	negative	negative	negative	negative	negative	negative
	Q2YUB3	Multidrug resistance transporter	negative	negative	negative	negative	negative	negative	negative	negative	negative	negative	negative	negative	negative	negative	negative	negative	negative	negative	negative	negative	negative	negative	negative	negative	negative	negative	negative	negative	negative	negative	negative	negative	negative	negative	negative	negative	negative	negative	negative	negative
	Q7A4X2	Putative protein	negative	negative	negative	negative	positive	positive	positive	positive	negative	positive	positive	positive	positive	negative	positive	negative	positive	positive	negative	positive	negative	negative	positive	positive	negative	negative	negative	negative	negative	negative	positive	positive	negative	positive	negative	positive	positive	positive	positive	positive
	sdrM	Multidrug efflux protein ( = tetEfflux)	positive	positive	positive	positive	positive	positive	positive	positive	positive	positive	positive	positive	positive	positive	positive	positive	positive	positive	positive	positive	positive	positive	positive	positive	positive	positive	positive	positive	positive	positive	positive	positive	positive	positive	positive	positive	positive	positive	positive	positive
